# Supplementary material for: Adjunct phage treatment enhances the effectiveness of low antibiotic concentration against Staphylococcus aureus biofilms in vitro
Source: PLoS One. 2019 Jan 16;14(1):e0209390. doi: 10.1371/journal.pone.0209390 (PMC6334939; doi:10.1371/journal.pone.0209390)
Supplement: S1 File — (XLSX) [file pone.0209390.s001.xlsx]

## Sheet: explanations
	Complete datasets for ms "Phage to the rescue: adjunct phage treatment enhances the effectiveness of low antibiotic dose against S. aureus biofilms in vitro"
	The sheet "data for 8 antibiotics" contains the data used for Figures 2 and 3, and Table 1
	The sheet "data for RIF" contains the data used for Figure 4 and Table 2
	In both sheets, the bacterial (column named "cell.dens", in cfu/ml) and phage (column named "phage.dens", in pfu/ml, where applicable) densities are reported for each well.
	For "data for RIF" only: the column named "res.status" gives the resistance status of the antibiotic-only wells
	Each well is identified by the values in the first 6 columns, as follows:
	column name	description and possible values
	expt.code	the serial number of the experiment
	sample.time	time at which the sample was taken
		0: initial densities
		24: well plated after 24h incubation
		48: well plated after 48h incubation
	ab	antibiotic
		CIP, DAP, GEN,...:3 letter code for antibiotic
		ctrl: antibiotic-free controls (untreated and phage-only)
	conc	antibiotic concentration in folds of MIC
		0: antibiotic-free controls (untreated and phage-only)
		2, 10: antibiotic-treated wells
	trt.code	coded as follows
		init: initial densities
		phage.only: phage-only control
		ab.only: untreated and antibiotic-only controls
		sim: simlutabeous treatment
		seq: sequential treatment
	rep	serial number of the replicate for each condition
		3 replicates for the first 8 antibiotics and antibitic-free controls
		10 replicates for RIF

## Sheet: data for 8 antibiotics
expt.code	sample.time	ab	conc	trt.code	rep	cell.dens	phage.dens
BF2	0	ctrl	0	init	1	NA	2000000
BF2	24	ctrl	0	phage.only	1	7500000	448000000
BF2	24	ctrl	0	phage.only	2	1800000	494000000
BF2	24	ctrl	0	phage.only	3	1400000	420000000
BF2	48	ctrl	0	phage.only	1	10000000	920000000
BF2	48	ctrl	0	phage.only	2	6000000	830000000
BF2	48	ctrl	0	phage.only	3	2380000	1120000000
BF2	48	ctrl	0	ab.only	1	2000000000	NA
BF2	48	ctrl	0	ab.only	2	700000000	NA
BF2	48	CIP	2	ab.only	1	510000	NA
BF2	48	CIP	2	ab.only	2	24240000	NA
BF2	48	CIP	2	sim	1	770000	260000000
BF2	48	CIP	2	sim	2	1230000	320000000
BF2	48	CIP	2	seq	1	280000	326000000
BF2	48	CIP	2	seq	2	170000	410000000
BF2	48	CIP	10	ab.only	1	184000	NA
BF2	48	CIP	10	ab.only	2	28400	NA
BF2	48	CIP	10	sim	1	2470000	3100000
BF2	48	CIP	10	sim	2	1600000	370000
BF2	48	CIP	10	seq	1	340000	540000000
BF2	48	CIP	10	seq	2	110000	460000000
BF2	48	DAP	2	ab.only	1	436000000	NA
BF2	48	DAP	2	ab.only	2	824000000	NA
BF2	48	DAP	2	sim	1	1700000	158000000
BF2	48	DAP	2	sim	2	1810000	113000000
BF2	48	DAP	2	seq	1	150000	522000000
BF2	48	DAP	2	seq	2	20000	700000000
BF2	48	DAP	10	ab.only	1	5280000	NA
BF2	48	DAP	10	ab.only	2	2780000	NA
BF2	48	DAP	10	sim	1	1180000	38000000
BF2	48	DAP	10	sim	2	1960000	39000000
BF2	48	DAP	10	seq	1	520000	420000000
BF2	48	DAP	10	seq	2	1360000	750000
BF2	48	GEN	2	ab.only	1	182000000	NA
BF2	48	GEN	2	ab.only	2	224000000	NA
BF2	48	GEN	2	sim	1	4120000	20000000
BF2	48	GEN	2	sim	2	3800000	440000
BF2	48	GEN	2	seq	1	100	174000000
BF2	48	GEN	2	seq	2	1800	100000000
BF2	48	GEN	10	ab.only	1	77600	NA
BF2	48	GEN	10	ab.only	2	35400	NA
BF2	48	GEN	10	sim	1	800000	130
BF2	48	GEN	10	sim	2	960000	370
BF2	48	GEN	10	seq	1	2100	1700000
BF2	48	GEN	10	seq	2	1200	680000
BF2	48	OXA	2	ab.only	1	1020000	NA
BF2	48	OXA	2	ab.only	2	110400	NA
BF2	48	OXA	2	sim	1	420000	327000000
BF2	48	OXA	2	sim	2	980000	331000000
BF2	48	OXA	2	seq	1	4200	450000000
BF2	48	OXA	2	seq	2	11000	476000000
BF2	48	OXA	10	ab.only	1	340000	NA
BF2	48	OXA	10	ab.only	2	25800	NA
BF2	48	OXA	10	sim	1	550000	51000000
BF2	48	OXA	10	sim	2	690000	40000000
BF2	48	OXA	10	seq	1	5600	280000000
BF2	48	OXA	10	seq	2	2300	450000000
BF2	48	VAN	2	ab.only	1	232000000	NA
BF2	48	VAN	2	ab.only	2	348000000	NA
BF2	48	VAN	2	sim	1	570000	83000000
BF2	48	VAN	2	sim	2	3580000	73000000
BF2	48	VAN	2	seq	1	19700	336000000
BF2	48	VAN	2	seq	2	610000	560000000
BF2	48	VAN	10	ab.only	1	35440000	NA
BF2	48	VAN	10	ab.only	2	12080000	NA
BF2	48	VAN	10	sim	1	15840000	3250000
BF2	48	VAN	10	sim	2	16480000	2500000
BF2	48	VAN	10	seq	1	1390000	340000000
BF2	48	VAN	10	seq	2	2110000	254000000
BF3	0	ctrl	0	init	1	NA	4950000
BF3	48	ctrl	0	ab.only	1	50000000	NA
BF3	48	ctrl	0	ab.only	2	500000000	NA
BF3	48	ctrl	0	ab.only	3	NA	NA
BF3	24	ctrl	0	phage.only	1	8200000	320000000
BF3	24	ctrl	0	phage.only	2	6100000	340000000
BF3	24	ctrl	0	phage.only	3	2900000	890000000
BF3	24	ctrl	0	phage.only	4	NA	NA
BF3	24	ctrl	0	phage.only	5	NA	NA
BF3	24	ctrl	0	phage.only	6	NA	NA
BF3	48	ctrl	0	phage.only	1	7700000	660000000
BF3	48	ctrl	0	phage.only	2	6500000	390000000
BF3	48	ctrl	0	phage.only	3	2300000	500000000
BF3	48	ctrl	0	phage.only	4	1000000	50000000
BF3	48	ctrl	0	phage.only	5	800000	370000000
BF3	48	ctrl	0	phage.only	6	22300000	590000000
BF3	48	ERM	2	ab.only	1	36200000	NA
BF3	48	ERM	2	ab.only	2	280000000	NA
BF3	48	ERM	2	ab.only	3	210000000	NA
BF3	48	ERM	2	sim	1	680000	14120000
BF3	48	ERM	2	sim	2	760000	13720000
BF3	48	ERM	2	sim	3	1040000	25810000
BF3	48	ERM	2	seq	1	340000	868000000
BF3	48	ERM	2	seq	2	380000	748000000
BF3	48	ERM	2	seq	3	200000	286000000
BF3	48	ERM	10	ab.only	1	2000000	NA
BF3	48	ERM	10	ab.only	2	2600000	NA
BF3	48	ERM	10	ab.only	3	2200000	NA
BF3	48	ERM	10	sim	1	1190000	4100
BF3	48	ERM	10	sim	2	1380000	2900
BF3	48	ERM	10	sim	3	3700000	9000
BF3	48	ERM	10	seq	1	1080000	177000000
BF3	48	ERM	10	seq	2	690000	372000000
BF3	48	ERM	10	seq	3	970000	227000000
BF3	48	LIN	2	ab.only	1	270000000	NA
BF3	48	LIN	2	ab.only	2	120000000	NA
BF3	48	LIN	2	ab.only	3	200000000	NA
BF3	48	LIN	2	sim	1	3940000	10680000
BF3	48	LIN	2	sim	2	1450000	11440000
BF3	48	LIN	2	sim	3	2280000	12040000
BF3	48	LIN	2	seq	1	370000	556000000
BF3	48	LIN	2	seq	2	330000	622000000
BF3	48	LIN	2	seq	3	930000	458000000
BF3	48	LIN	10	ab.only	1	300000	NA
BF3	48	LIN	10	ab.only	2	400000	NA
BF3	48	LIN	10	ab.only	3	200000	NA
BF3	48	LIN	10	sim	1	2300000	2200
BF3	48	LIN	10	sim	2	1700000	1000
BF3	48	LIN	10	sim	3	740000	20000
BF3	48	LIN	10	seq	1	50000	430000000
BF3	48	LIN	10	seq	2	110000	374000000
BF3	48	LIN	10	seq	3	840000	666000000
BF3	48	TET	2	ab.only	1	280000000	NA
BF3	48	TET	2	ab.only	2	240000000	NA
BF3	48	TET	2	ab.only	3	50000000	NA
BF3	48	TET	2	sim	1	360000	41180000
BF3	48	TET	2	sim	2	780000	60610000
BF3	48	TET	2	sim	3	610000	50750000
BF3	48	TET	2	seq	1	530000	468000000
BF3	48	TET	2	seq	2	480000	400000000
BF3	48	TET	2	seq	3	1020000	300000000
BF3	48	TET	10	ab.only	1	1400000	NA
BF3	48	TET	10	ab.only	2	1600000	NA
BF3	48	TET	10	ab.only	3	2300000	NA
BF3	48	TET	10	sim	1	7880000	3100000
BF3	48	TET	10	sim	2	6880000	2010000
BF3	48	TET	10	sim	3	6000000	6320000
BF3	48	TET	10	seq	1	1540000	528000000
BF3	48	TET	10	seq	2	1960000	466000000
BF3	48	TET	10	seq	3	1420000	202000000
BF4	0	ctrl	0	init	1	NA	6050000
BF4	48	ctrl	0	ab.only	1	500000000	NA
BF4	48	ctrl	0	ab.only	2	590000000	NA
BF4	48	ctrl	0	ab.only	3	350000000	NA
BF4	24	ctrl	0	phage.only	1	700000	320000000
BF4	24	ctrl	0	phage.only	2	700000	120000000
BF4	24	ctrl	0	phage.only	3	400000	260000000
BF4	24	ctrl	0	phage.only	4	900000	390000000
BF4	24	ctrl	0	phage.only	5	400000	270000000
BF4	24	ctrl	0	phage.only	6	600000	170000000
BF4	48	ctrl	0	phage.only	1	1700000	80000000
BF4	48	ctrl	0	phage.only	2	100000	320000000
BF4	48	ctrl	0	phage.only	3	NA	630000000
BF4	48	ctrl	0	phage.only	4	100000	880000000
BF4	48	ctrl	0	phage.only	5	NA	590000000
BF4	48	ctrl	0	phage.only	6	100000	320000000
BF4	48	CIP	2	ab.only	1	16160000	NA
BF4	48	CIP	2	ab.only	2	6680000	NA
BF4	48	CIP	2	ab.only	3	21040000	NA
BF4	48	CIP	2	sim	1	48000	193000000
BF4	48	CIP	2	sim	2	78400	220000000
BF4	48	CIP	2	sim	3	120000	134000000
BF4	48	CIP	2	seq	1	372000	560000000
BF4	48	CIP	2	seq	2	127000	700000000
BF4	48	CIP	2	seq	3	0	500000000
BF4	48	CIP	10	ab.only	1	45400	NA
BF4	48	CIP	10	ab.only	2	312800	NA
BF4	48	CIP	10	ab.only	3	63200	NA
BF4	48	CIP	10	sim	1	76000	6400000
BF4	48	CIP	10	sim	2	97600	2020000
BF4	48	CIP	10	sim	3	40000	1780000
BF4	48	CIP	10	seq	1	55000	530000000
BF4	48	CIP	10	seq	2	40000	690000000
BF4	48	CIP	10	seq	3	40000	270000000
BF4	48	DAP	2	ab.only	1	400000000	NA
BF4	48	DAP	2	ab.only	2	340000000	NA
BF4	48	DAP	2	ab.only	3	270000000	NA
BF4	48	DAP	2	sim	1	180000	66000000
BF4	48	DAP	2	sim	2	330000	57000000
BF4	48	DAP	2	sim	3	260000	53000000
BF4	48	DAP	2	seq	1	550000	630000000
BF4	48	DAP	2	seq	2	890000	360000000
BF4	48	DAP	2	seq	3	470000	320000000
BF4	48	DAP	10	ab.only	1	86000	NA
BF4	48	DAP	10	ab.only	2	168000	NA
BF4	48	DAP	10	ab.only	3	127600	NA
BF4	48	DAP	10	sim	1	340000	17000000
BF4	48	DAP	10	sim	2	80000	11000000
BF4	48	DAP	10	sim	3	1620000	44000000
BF4	48	DAP	10	seq	1	40000	552000000
BF4	48	DAP	10	seq	2	110000	604000000
BF4	48	DAP	10	seq	3	70000	290000000
BF4	48	GEN	2	ab.only	1	236000000	NA
BF4	48	GEN	2	ab.only	2	257000000	NA
BF4	48	GEN	2	ab.only	3	25000000	NA
BF4	48	GEN	2	sim	1	1300000	1500000
BF4	48	GEN	2	sim	2	1000000	1700000
BF4	48	GEN	2	sim	3	1600000	1200000
BF4	48	GEN	2	seq	1	19000	63000000
BF4	48	GEN	2	seq	2	300000	112000000
BF4	48	GEN	2	seq	3	117000	108000000
BF4	48	GEN	10	ab.only	1	480000	NA
BF4	48	GEN	10	ab.only	2	34000	NA
BF4	48	GEN	10	ab.only	3	66000	NA
BF4	48	GEN	10	sim	1	81000	1530
BF4	48	GEN	10	sim	2	6000	230
BF4	48	GEN	10	sim	3	20000	130
BF4	48	GEN	10	seq	1	17300	10000000
BF4	48	GEN	10	seq	2	200	13000000
BF4	48	GEN	10	seq	3	3140	6000000
BF4	48	OXA	2	ab.only	1	220000	NA
BF4	48	OXA	2	ab.only	2	137600	NA
BF4	48	OXA	2	ab.only	3	178400	NA
BF4	48	OXA	2	sim	1	97000	270000000
BF4	48	OXA	2	sim	2	7000	370000000
BF4	48	OXA	2	sim	3	56000	430000000
BF4	48	OXA	2	seq	1	296000	420000000
BF4	48	OXA	2	seq	2	36000	1000000000
BF4	48	OXA	2	seq	3	7800	850000000
BF4	48	OXA	10	ab.only	1	460000	NA
BF4	48	OXA	10	ab.only	2	570000	NA
BF4	48	OXA	10	ab.only	3	1510000	NA
BF4	48	OXA	10	sim	1	205000	49200000
BF4	48	OXA	10	sim	2	386000	38000000
BF4	48	OXA	10	sim	3	37000	33000000
BF4	48	OXA	10	seq	1	49000	710000000
BF4	48	OXA	10	seq	2	14000	760000000
BF4	48	OXA	10	seq	3	157000	590000000
BF4	48	VAN	2	ab.only	1	430000000	NA
BF4	48	VAN	2	ab.only	2	270000000	NA
BF4	48	VAN	2	ab.only	3	240000000	NA
BF4	48	VAN	2	sim	1	2400000	53000000
BF4	48	VAN	2	sim	2	470000	85000000
BF4	48	VAN	2	sim	3	90000	71000000
BF4	48	VAN	2	seq	1	220000	470000000
BF4	48	VAN	2	seq	2	160000	910000000
BF4	48	VAN	2	seq	3	670000	770000000
BF4	48	VAN	10	ab.only	1	22800000	NA
BF4	48	VAN	10	ab.only	2	4100000	NA
BF4	48	VAN	10	ab.only	3	15600000	NA
BF4	48	VAN	10	sim	1	8600000	6100000
BF4	48	VAN	10	sim	2	3820000	5300000
BF4	48	VAN	10	sim	3	3320000	1900000
BF4	48	VAN	10	seq	1	2190000	326000000
BF4	48	VAN	10	seq	2	980000	440000000
BF4	48	VAN	10	seq	3	1180000	260000000
BF5	0	ctrl	0	init	1	NA	3900000
BF5	48	ctrl	0	ab.only	1	860000000	NA
BF5	48	ctrl	0	ab.only	2	530000000	NA
BF5	48	ctrl	0	ab.only	3	720000000	NA
BF5	24	ctrl	0	phage.only	1	8600000	380000000
BF5	24	ctrl	0	phage.only	2	3100000	300000000
BF5	24	ctrl	0	phage.only	3	2600000	380000000
BF5	24	ctrl	0	phage.only	4	13700000	370000000
BF5	24	ctrl	0	phage.only	5	12200000	640000000
BF5	24	ctrl	0	phage.only	6	13300000	280000000
BF5	48	ctrl	0	phage.only	1	8000000	670000000
BF5	48	ctrl	0	phage.only	2	2600000	490000000
BF5	48	ctrl	0	phage.only	3	266000	430000000
BF5	48	ctrl	0	phage.only	4	2100000	690000000
BF5	48	ctrl	0	phage.only	5	70000	370000000
BF5	48	ctrl	0	phage.only	6	101000	340000000
BF5	48	ERM	2	ab.only	1	64000000	NA
BF5	48	ERM	2	ab.only	2	47000000	NA
BF5	48	ERM	2	ab.only	3	69000000	NA
BF5	48	ERM	2	sim	1	844000	13400000
BF5	48	ERM	2	sim	2	504000	18300000
BF5	48	ERM	2	sim	3	776000	12900000
BF5	48	ERM	2	seq	1	150000	430000000
BF5	48	ERM	2	seq	2	210000	560000000
BF5	48	ERM	2	seq	3	300000	560000000
BF5	48	ERM	10	ab.only	1	390000	NA
BF5	48	ERM	10	ab.only	2	510000	NA
BF5	48	ERM	10	ab.only	3	670000	NA
BF5	48	ERM	10	sim	1	1880000	3100
BF5	48	ERM	10	sim	2	790000	1800
BF5	48	ERM	10	sim	3	770000	2400
BF5	48	ERM	10	seq	1	810000	234000000
BF5	48	ERM	10	seq	2	450000	402000000
BF5	48	ERM	10	seq	3	470000	290000000
BF5	48	LIN	2	ab.only	1	262000000	NA
BF5	48	LIN	2	ab.only	2	176000000	NA
BF5	48	LIN	2	ab.only	3	152000000	NA
BF5	48	LIN	2	sim	1	402000	15000000
BF5	48	LIN	2	sim	2	444000	12500000
BF5	48	LIN	2	sim	3	540000	13200000
BF5	48	LIN	2	seq	1	298000	390000000
BF5	48	LIN	2	seq	2	194000	400000000
BF5	48	LIN	2	seq	3	135000	200000000
BF5	48	LIN	10	ab.only	1	309000	NA
BF5	48	LIN	10	ab.only	2	494000	NA
BF5	48	LIN	10	ab.only	3	285000	NA
BF5	48	LIN	10	sim	1	790000	2900
BF5	48	LIN	10	sim	2	180000	800
BF5	48	LIN	10	sim	3	190000	300
BF5	48	LIN	10	seq	1	97000	620000000
BF5	48	LIN	10	seq	2	144000	510000000
BF5	48	LIN	10	seq	3	502000	390000000
BF5	48	TET	2	ab.only	1	38000000	NA
BF5	48	TET	2	ab.only	2	140000000	NA
BF5	48	TET	2	ab.only	3	44000000	NA
BF5	48	TET	2	sim	1	604000	78400000
BF5	48	TET	2	sim	2	434000	41800000
BF5	48	TET	2	sim	3	298000	47200000
BF5	48	TET	2	seq	1	330000	570000000
BF5	48	TET	2	seq	2	210000	400000000
BF5	48	TET	2	seq	3	250000	670000000
BF5	48	TET	10	ab.only	1	290000	NA
BF5	48	TET	10	ab.only	2	130000	NA
BF5	48	TET	10	ab.only	3	450000	NA
BF5	48	TET	10	sim	1	2020000	1080000
BF5	48	TET	10	sim	2	2380000	550000
BF5	48	TET	10	sim	3	2290000	1160000
BF5	48	TET	10	seq	1	770000	490000000
BF5	48	TET	10	seq	2	510000	400000000
BF5	48	TET	10	seq	3	480000	150000000
BF8	0	ctrl	0	init	1	29200000	NA
BF8	0	ctrl	0	init	2	39200000	NA
BF8	0	ctrl	0	init	3	48000000	NA
BF8	0	ctrl	0	init	4	50800000	NA
BF9	0	ctrl	0	init	1	NA	6700000
BF9	48	ctrl	0	ab.only	1	650000000	NA
BF9	48	ctrl	0	ab.only	2	640000000	NA
BF9	48	ctrl	0	ab.only	3	NA	NA
BF9	24	ctrl	0	phage.only	1	3700000	560000000
BF9	24	ctrl	0	phage.only	2	11300000	300000000
BF9	24	ctrl	0	phage.only	3	8600000	420000000
BF9	24	ctrl	0	phage.only	4	NA	NA
BF9	24	ctrl	0	phage.only	5	NA	NA
BF9	24	ctrl	0	phage.only	6	NA	NA
BF9	48	ctrl	0	phage.only	1	200000	550000000
BF9	48	ctrl	0	phage.only	2	900000	530000000
BF9	48	ctrl	0	phage.only	3	2500000	550000000
BF9	48	ctrl	0	phage.only	4	NA	NA
BF9	48	ctrl	0	phage.only	5	NA	NA
BF9	48	ctrl	0	phage.only	6	NA	NA
BF9	48	OXA	2	ab.only	1	3180000	NA
BF9	48	OXA	2	ab.only	2	1100000	NA
BF9	48	OXA	2	ab.only	3	60900000	NA
BF9	48	OXA	2	sim	1	6600000	770000000
BF9	48	OXA	2	sim	2	2400000	710000000
BF9	48	OXA	2	sim	3	800000	650000000
BF9	48	OXA	2	seq	1	35000	170000000
BF9	48	OXA	2	seq	2	42000	290000000
BF9	48	OXA	2	seq	3	129000	300000000
BF9	48	OXA	10	ab.only	1	1810000	NA
BF9	48	OXA	10	ab.only	2	860000	NA
BF9	48	OXA	10	ab.only	3	640000	NA
BF9	48	OXA	10	sim	1	700000	650000000
BF9	48	OXA	10	sim	2	800000	420000000
BF9	48	OXA	10	sim	3	NA	NA
BF9	48	OXA	10	seq	1	428000	3800000000
BF9	48	OXA	10	seq	2	276000	4200000000
BF9	48	OXA	10	seq	3	NA	NA
BF9	48	VAN	2	ab.only	1	400000000	NA
BF9	48	VAN	2	ab.only	2	570000000	NA
BF9	48	VAN	2	ab.only	3	610000000	NA
BF9	48	VAN	2	sim	1	1450000	38000000
BF9	48	VAN	2	sim	2	530000	49000000
BF9	48	VAN	2	sim	3	610000	89000000
BF9	48	VAN	2	seq	1	90000	340000000
BF9	48	VAN	2	seq	2	220000	360000000
BF9	48	VAN	2	seq	3	530000	430000000
BF9	48	VAN	10	ab.only	1	12700000	NA
BF9	48	VAN	10	ab.only	2	12600000	NA
BF9	48	VAN	10	ab.only	3	28000000	NA
BF9	48	VAN	10	sim	1	9700000	4400000
BF9	48	VAN	10	sim	2	5200000	3600000
BF9	48	VAN	10	sim	3	5800000	5800000
BF9	48	VAN	10	seq	1	1590000	410000000
BF9	48	VAN	10	seq	2	1280000	360000000
BF9	48	VAN	10	seq	3	4300000	210000000
BF11	0	ctrl	0	init	1	NA	5000000
BF11	48	ctrl	0	ab.only	1	440000000	NA
BF11	48	ctrl	0	ab.only	2	1310000000	NA
BF11	48	ctrl	0	ab.only	3	NA	NA
BF11	24	ctrl	0	phage.only	1	10700000	610000000
BF11	24	ctrl	0	phage.only	2	5200000	490000000
BF11	24	ctrl	0	phage.only	3	1700000	440000000
BF11	24	ctrl	0	phage.only	4	NA	340000000
BF11	24	ctrl	0	phage.only	5	NA	420000000
BF11	24	ctrl	0	phage.only	6	NA	350000000
BF11	48	ctrl	0	phage.only	1	7100000	570000000
BF11	48	ctrl	0	phage.only	2	4400000	590000000
BF11	48	ctrl	0	phage.only	3	500000	580000000
BF11	48	ctrl	0	phage.only	4	NA	520000000
BF11	48	ctrl	0	phage.only	5	NA	510000000
BF11	48	ctrl	0	phage.only	6	NA	540000000
BF11	48	CIP	2	ab.only	1	640000000	NA
BF11	48	CIP	2	ab.only	2	1970000000	NA
BF11	48	CIP	2	ab.only	3	590000000	NA
BF11	48	CIP	2	sim	1	350000	330000000
BF11	48	CIP	2	sim	2	400000	280000000
BF11	48	CIP	2	sim	3	260000	490000000
BF11	48	CIP	2	seq	1	268000	650000000
BF11	48	CIP	2	seq	2	206000	710000000
BF11	48	CIP	2	seq	3	209000	820000000
BF11	48	CIP	10	ab.only	1	358000	NA
BF11	48	CIP	10	ab.only	2	910000	NA
BF11	48	CIP	10	ab.only	3	3340000	NA
BF11	48	CIP	10	sim	1	460000	100000000
BF11	48	CIP	10	sim	2	220000	6120000
BF11	48	CIP	10	sim	3	1020000	47000000
BF11	48	CIP	10	seq	1	186000	730000000
BF11	48	CIP	10	seq	2	145000	840000000
BF11	48	CIP	10	seq	3	956000	530000000
BF11	48	DAP	2	ab.only	1	NA	NA
BF11	48	DAP	2	ab.only	2	NA	NA
BF11	48	DAP	2	ab.only	3	163000000	NA
BF11	48	DAP	2	sim	1	110000	270000000
BF11	48	DAP	2	sim	2	410000	44000000
BF11	48	DAP	2	sim	3	3600000	115000000
BF11	48	DAP	2	seq	1	310000	500000000
BF11	48	DAP	2	seq	2	300000	510000000
BF11	48	DAP	2	seq	3	165000	670000000
BF11	48	DAP	10	ab.only	1	1170000	NA
BF11	48	DAP	10	ab.only	2	NA	NA
BF11	48	DAP	10	ab.only	3	NA	NA
BF11	48	DAP	10	sim	1	1270000	55000000
BF11	48	DAP	10	sim	2	1730000	49000000
BF11	48	DAP	10	sim	3	2240000	68000000
BF11	48	DAP	10	seq	1	1020000	700000000
BF11	48	DAP	10	seq	2	990000	730000000
BF11	48	DAP	10	seq	3	1190000	510000000
BF11	48	GEN	2	ab.only	1	69000000	NA
BF11	48	GEN	2	ab.only	2	396000000	NA
BF11	48	GEN	2	ab.only	3	78000000	NA
BF11	48	GEN	2	sim	1	1600000	7200000
BF11	48	GEN	2	sim	2	4200000	2900000
BF11	48	GEN	2	sim	3	9200000	5500000
BF11	48	GEN	2	seq	1	115000	234000000
BF11	48	GEN	2	seq	2	93000	268000000
BF11	48	GEN	2	seq	3	81000	280000000
BF11	48	GEN	10	ab.only	1	490000	NA
BF11	48	GEN	10	ab.only	2	510000	NA
BF11	48	GEN	10	ab.only	3	204000	NA
BF11	48	GEN	10	sim	1	107000	1880
BF11	48	GEN	10	sim	2	17000	540
BF11	48	GEN	10	sim	3	788000	900
BF11	48	GEN	10	seq	1	21000	46000000
BF11	48	GEN	10	seq	2	36000	53000000
BF11	48	GEN	10	seq	3	33000	64000000
BF12	0	ctrl	0	init	1	NA	3900000
BF12	48	ctrl	0	ab.only	1	510000000	NA
BF12	48	ctrl	0	ab.only	2	290000000	NA
BF12	48	ctrl	0	ab.only	3	NA	NA
BF12	24	ctrl	0	phage.only	1	3900000	970000000
BF12	24	ctrl	0	phage.only	2	1200000	380000000
BF12	24	ctrl	0	phage.only	3	2200000	570000000
BF12	24	ctrl	0	phage.only	4	1200000	380000000
BF12	24	ctrl	0	phage.only	5	2200000	570000000
BF12	24	ctrl	0	phage.only	6	2000000	510000000
BF12	48	ctrl	0	phage.only	1	6200000	480000000
BF12	48	ctrl	0	phage.only	2	3000000	290000000
BF12	48	ctrl	0	phage.only	3	900000	370000000
BF12	48	ctrl	0	phage.only	4	400000	400000000
BF12	48	ctrl	0	phage.only	5	100000	360000000
BF12	48	ctrl	0	phage.only	6	100000	180000000
BF12	48	ERM	2	ab.only	1	77000000	NA
BF12	48	ERM	2	ab.only	2	162000000	NA
BF12	48	ERM	2	ab.only	3	378000000	NA
BF12	48	ERM	2	sim	1	1700000	9600000
BF12	48	ERM	2	sim	2	1700000	10500000
BF12	48	ERM	2	sim	3	2100000	10300000
BF12	48	ERM	2	seq	1	580000	520000000
BF12	48	ERM	2	seq	2	230000	620000000
BF12	48	ERM	2	seq	3	110000	760000000
BF12	48	ERM	10	ab.only	1	11300000	NA
BF12	48	ERM	10	ab.only	2	8800000	NA
BF12	48	ERM	10	ab.only	3	51000000	NA
BF12	48	ERM	10	sim	1	870000	5400
BF12	48	ERM	10	sim	2	4460000	43000
BF12	48	ERM	10	sim	3	2960000	25000
BF12	48	ERM	10	seq	1	1990000	10
BF12	48	ERM	10	seq	2	510000	0
BF12	48	ERM	10	seq	3	1660000	0
BF12	48	LIN	2	ab.only	1	360000000	NA
BF12	48	LIN	2	ab.only	2	254000000	NA
BF12	48	LIN	2	ab.only	3	318000000	NA
BF12	48	LIN	2	sim	1	NA	NA
BF12	48	LIN	2	sim	2	NA	NA
BF12	48	LIN	2	sim	3	NA	NA
BF12	48	LIN	2	seq	1	590000	490000000
BF12	48	LIN	2	seq	2	770000	510000000
BF12	48	LIN	2	seq	3	890000	380000000
BF12	48	LIN	10	ab.only	1	216000	NA
BF12	48	LIN	10	ab.only	2	3020000	NA
BF12	48	LIN	10	ab.only	3	5260000	NA
BF12	48	LIN	10	sim	1	NA	NA
BF12	48	LIN	10	sim	2	NA	NA
BF12	48	LIN	10	sim	3	NA	NA
BF12	48	LIN	10	seq	1	252000	680000000
BF12	48	LIN	10	seq	2	242000	460000000
BF12	48	LIN	10	seq	3	2500000	390000000
BF12	48	TET	2	ab.only	1	153000000	NA
BF12	48	TET	2	ab.only	2	316000000	NA
BF12	48	TET	2	ab.only	3	142000000	NA
BF12	48	TET	2	sim	1	356000	80000000
BF12	48	TET	2	sim	2	172000	260000000
BF12	48	TET	2	sim	3	132000	72400000
BF12	48	TET	2	seq	1	620000	500000000
BF12	48	TET	2	seq	2	390000	620000000
BF12	48	TET	2	seq	3	890000	500000000
BF12	48	TET	10	ab.only	1	13900000	NA
BF12	48	TET	10	ab.only	2	12300000	NA
BF12	48	TET	10	ab.only	3	1450000	NA
BF12	48	TET	10	sim	1	6560000	4300000
BF12	48	TET	10	sim	2	4800000	1370000
BF12	48	TET	10	sim	3	3780000	4500000
BF12	48	TET	10	seq	1	1480000	400000000
BF12	48	TET	10	seq	2	470000	320000000
BF12	48	TET	10	seq	3	820000	390000000
BF13	0	ctrl	0	init	1	16100000	NA
BF13	0	ctrl	0	init	2	20200000	NA
BF13	0	ctrl	0	init	3	19700000	NA
BF13	0	ctrl	0	init	4	17600000	NA
BF14	0	ctrl	0	init	1	50800000	NA
BF14	0	ctrl	0	init	2	50600000	NA
BF14	0	ctrl	0	init	3	41600000	NA
BF14	0	ctrl	0	init	4	39400000	NA

## Sheet: data for RIF
expt	sample.time	ab	conc	trt.code	rep	cell.dens	phage.dens	res.status
BF104	0	ctrl	0	init	1	10600000	1400000	NA
BF104	0	ctrl	0	init	2	3750000	4100000	NA
BF104	0	ctrl	0	init	3	3750000	2700027	NA
BF104	24	ctrl	0	phage.only	1	6200000	420000000	NA
BF104	24	ctrl	0	phage.only	2	3040000	500000000	NA
BF104	24	ctrl	0	phage.only	3	4960000	440000000	NA
BF104	48	ctrl	0	ab.only	1	2040000000	NA	S
BF104	48	ctrl	0	ab.only	2	4000000000	NA	S
BF104	48	ctrl	0	ab.only	3	3240000000	NA	S
BF104	48	ctrl	0	phage.only	1	9200000	185000000	NA
BF104	48	ctrl	0	phage.only	2	5800000	75000000	NA
BF104	48	ctrl	0	phage.only	3	3070000	136000000	NA
BF104	48	RIF	2	ab.only	1	1300000	NA	S
BF104	48	RIF	2	ab.only	2	2220000000	NA	R
BF104	48	RIF	2	ab.only	3	1540000	NA	S
BF104	48	RIF	2	ab.only	4	2120000	NA	S
BF104	48	RIF	2	ab.only	5	2380000000	NA	R
BF104	48	RIF	2	ab.only	6	14600000	NA	S
BF104	48	RIF	2	ab.only	7	2300000	NA	S
BF104	48	RIF	2	ab.only	8	2480000000	NA	R
BF104	48	RIF	2	ab.only	9	1340000	NA	S
BF104	48	RIF	2	ab.only	10	NA	NA	NA
BF104	48	RIF	10	ab.only	1	NA	NA	NA
BF104	48	RIF	10	ab.only	2	135000	NA	S
BF104	48	RIF	10	ab.only	3	172000	NA	S
BF104	48	RIF	10	ab.only	4	NA	NA	NA
BF104	48	RIF	10	ab.only	5	1150000000	NA	R
BF104	48	RIF	10	ab.only	6	2460000	NA	S
BF104	48	RIF	10	ab.only	7	3200000000	NA	R
BF104	48	RIF	10	ab.only	8	40000	NA	S
BF104	48	RIF	10	ab.only	9	510000	NA	S
BF104	48	RIF	10	ab.only	10	326000	NA	S
BF104	48	RIF	2	sim	1	6800000	85000000	NA
BF104	48	RIF	2	sim	2	5200000	57000000	NA
BF104	48	RIF	2	sim	3	5000000	62000000	NA
BF104	48	RIF	2	sim	4	1320000	73000000	NA
BF104	48	RIF	2	sim	5	3800000	84000000	NA
BF104	48	RIF	2	sim	6	3000000	65000000	NA
BF104	48	RIF	2	sim	7	1940000	87000000	NA
BF104	48	RIF	2	sim	8	1570000	64000000	NA
BF104	48	RIF	2	sim	9	3080000	115000000	NA
BF104	48	RIF	2	sim	10	81000000	50000000	NA
BF104	48	RIF	10	sim	1	202000	11760000	NA
BF104	48	RIF	10	sim	2	4000	540000	NA
BF104	48	RIF	10	sim	3	33400000	580000	NA
BF104	48	RIF	10	sim	4	340000	900000	NA
BF104	48	RIF	10	sim	5	178000	770000	NA
BF104	48	RIF	10	sim	6	540000	540000	NA
BF104	48	RIF	10	sim	7	990000	12000000	NA
BF104	48	RIF	10	sim	8	3140000	770000	NA
BF104	48	RIF	10	sim	9	1190000	850000	NA
BF104	48	RIF	10	sim	10	880000	730000	NA
BF104	48	RIF	2	seq	1	3560000	222000000	NA
BF104	48	RIF	2	seq	2	3600000	226000000	NA
BF104	48	RIF	2	seq	3	3080000	280000000	NA
BF104	48	RIF	2	seq	4	1490000	202000000	NA
BF104	48	RIF	2	seq	5	1890000	169000000	NA
BF104	48	RIF	2	seq	6	2440000	324000000	NA
BF104	48	RIF	2	seq	7	870000	220000000	NA
BF104	48	RIF	2	seq	8	840000	244000000	NA
BF104	48	RIF	2	seq	9	550000	210000000	NA
BF104	48	RIF	2	seq	10	380000	348000000	NA
BF104	48	RIF	10	seq	1	460000	244000000	NA
BF104	48	RIF	10	seq	2	270000	212000000	NA
BF104	48	RIF	10	seq	3	770000	308000000	NA
BF104	48	RIF	10	seq	4	400000	230000000	NA
BF104	48	RIF	10	seq	5	240000	290000000	NA
BF104	48	RIF	10	seq	6	830000	248000000	NA
BF104	48	RIF	10	seq	7	1010000	348000000	NA
BF104	48	RIF	10	seq	8	290000	274000000	NA
BF104	48	RIF	10	seq	9	190000	290000000	NA
BF104	48	RIF	10	seq	10	310000	204000000	NA
BF105	0	ctrl	0	init	1	6500000	1500000	NA
BF105	0	ctrl	0	init	2	3650000	500000	NA
BF105	0	ctrl	0	init	3	6600000	1700017	NA
BF105	24	ctrl	0	phage.only	1	3680000	580000000	NA
BF105	24	ctrl	0	phage.only	2	2700000	209000000	NA
BF105	24	ctrl	0	phage.only	3	3100000	600000000	NA
BF105	48	ctrl	0	ab.only	1	2170000000	NA	S
BF105	48	ctrl	0	ab.only	2	1730000000	NA	S
BF105	48	ctrl	0	ab.only	3	2600000000	NA	S
BF105	48	ctrl	0	phage.only	1	4480000	107000000	NA
BF105	48	ctrl	0	phage.only	2	5000000	56000000	NA
BF105	48	ctrl	0	phage.only	3	NA	NA	NA
BF105	48	RIF	2	ab.only	1	378000000	NA	S
BF105	48	RIF	2	ab.only	2	1740000000	NA	S
BF105	48	RIF	2	ab.only	3	1200000000	NA	R
BF105	48	RIF	2	ab.only	4	19900000	NA	S
BF105	48	RIF	2	ab.only	5	860000000	NA	R
BF105	48	RIF	2	ab.only	6	1470000000	NA	R
BF105	48	RIF	2	ab.only	7	530000000	NA	R
BF105	48	RIF	2	ab.only	8	460000000	NA	R
BF105	48	RIF	2	ab.only	9	1000000000	NA	R
BF105	48	RIF	2	ab.only	10	460000000	NA	R
BF105	48	RIF	10	ab.only	1	560000	NA	S
BF105	48	RIF	10	ab.only	2	192000	NA	S
BF105	48	RIF	10	ab.only	3	201000	NA	S
BF105	48	RIF	10	ab.only	4	14800000	NA	S
BF105	48	RIF	10	ab.only	5	1180000000	NA	R
BF105	48	RIF	10	ab.only	6	570000000	NA	R
BF105	48	RIF	10	ab.only	7	780000000	NA	R
BF105	48	RIF	10	ab.only	8	1580000	NA	S
BF105	48	RIF	10	ab.only	9	1000000	NA	S
BF105	48	RIF	10	ab.only	10	1010000000	NA	R
BF105	48	RIF	2	sim	1	2080000	100000	NA
BF105	48	RIF	2	sim	2	2370000	77200000	NA
BF105	48	RIF	2	sim	3	3760000	0	NA
BF105	48	RIF	2	sim	4	96800000	440000	NA
BF105	48	RIF	2	sim	5	64800000	18200000	NA
BF105	48	RIF	2	sim	6	44000000	330000	NA
BF105	48	RIF	2	sim	7	5900000	290000	NA
BF105	48	RIF	2	sim	8	61000000	190000	NA
BF105	48	RIF	2	sim	9	11200000	920000	NA
BF105	48	RIF	2	sim	10	15200000	170000	NA
BF105	48	RIF	10	sim	1	180000	25900	NA
BF105	48	RIF	10	sim	2	320000	12400000	NA
BF105	48	RIF	10	sim	3	390000	25600	NA
BF105	48	RIF	10	sim	4	NA	NA	NA
BF105	48	RIF	10	sim	5	880000	13000	NA
BF105	48	RIF	10	sim	6	2840000	36800000	NA
BF105	48	RIF	10	sim	7	870000	4500	NA
BF105	48	RIF	10	sim	8	1240000	5400	NA
BF105	48	RIF	10	sim	9	1500000	3200	NA
BF105	48	RIF	10	sim	10	840000	3200	NA
BF105	48	RIF	2	seq	1	1080000	266000000	NA
BF105	48	RIF	2	seq	2	640000	243000000	NA
BF105	48	RIF	2	seq	3	1420000	182000000	NA
BF105	48	RIF	2	seq	4	1340000	321000000	NA
BF105	48	RIF	2	seq	5	1560000	225000000	NA
BF105	48	RIF	2	seq	6	910000	430000000	NA
BF105	48	RIF	2	seq	7	720000	203000000	NA
BF105	48	RIF	2	seq	8	850000	366000000	NA
BF105	48	RIF	2	seq	9	630000	205000000	NA
BF105	48	RIF	2	seq	10	680000	249000000	NA
BF105	48	RIF	10	seq	1	250000	289000000	NA
BF105	48	RIF	10	seq	2	2620000	173000000	NA
BF105	48	RIF	10	seq	3	180000	282000000	NA
BF105	48	RIF	10	seq	4	60000	328000000	NA
BF105	48	RIF	10	seq	5	100000	312000000	NA
BF105	48	RIF	10	seq	6	310000	262000000	NA
BF105	48	RIF	10	seq	7	140000	160000000	NA
BF105	48	RIF	10	seq	8	40000	267000000	NA
BF105	48	RIF	10	seq	9	20000	171000000	NA
BF105	48	RIF	10	seq	10	90000	229000000	NA
