# Supplementary material for: Adjunct phage treatment enhances the effectiveness of low antibiotic concentration against Staphylococcus aureus biofilms in vitro
Source: PLoS One. 2019 Jan 16;14(1):e0209390. doi: 10.1371/journal.pone.0209390 (PMC6334939; doi:10.1371/journal.pone.0209390)
Supplement: S2 File — (TXT) [file pone.0209390.s002.txt]

>NODE_1_length_138311_cov_369.721848
TACTATTACTACTACTATTACTACTACTATTACTACTACTATTACTACTACTATTACTAC
TACTATTACTACTACTAAGTACCTTTGTTATGTACTACTAAGTACCTTTGTTATGTACTA
CTAAGTACCTGGGAATTCTTTTACCTCTCTCACTCAGCCTATTACTTATTACCGACTTCC
CTAACTACTTATTCTATAGTTATAATATTCATTTATTATACAATACTTAAACTATAGTAT
TCTACTGTTAATCTATGCTGAAGCGGTCTTAATCTATGGTTATTATATAATAATCTTATA
TAATGGTACATTAATCTAGTATATTACATTAGAATCATTCTAATCTAGGATTTTAATCTT
TAGACCCTAGGAAAAGTGGTACTAAAATATAAAACCCTATAGGTATGGGATTCTTATTTT
TAAAATTACTAAAAAGTATTAGGTTTTCCCTAGGGCAAAGTTTTAATGTACTTAAAATAG
TAAGTAGCTACTTATCATTTAGGGTTCTATAATTGAGAATATTGAGAGATAATCCGCTTC
AATTGTAATTAATTGTTGACAACTATGAAGCGGGTATGCTATAATTAGGTATAGTCAAAT
TTAGGAGATGAAATAGATGATTGATATATACTTAGGAGAAGGTTATAATAAAGAATACTT
GTCTAAAGCACTCAGATTAATCAATGACCATGCTCCTAGGGAGTTAAGTTATGATTTTAA
TAATGTAGAAGCGGATGTTAATATTCACACAATGTTATATGTTAAACCTGAAGATAGATT
TATATATAAGGATATATCCTATTACTTCCCGGGTGATTTAATTATTTGTATAGTTGATGA
TGATGCTATTGTATACCACCAAGGTGAGCAGATTTCAGGTATTAGTATTTTAAGAATACT
AGAAGAGATATTTTAAGGAGGATAAGTAATCATGATAGGAATAACAATATTAATTACGAT
AATGAGTATATCAACTATCTCTATGTATATTTATTTTTTAGTAGACTTGATTCAGTCAAT
CAGATATAATAGTTTTGATAAGGTAATTAACGTCATAACATTTGTACTTATGACAGTTAT
AATAGCATCAGGTATTTTAGCTATACTTGGAATATAGAGCTCATTTAAGAAGCGGTTAAG
TAGTTAGAGGGGATTTGTCCTAAAATAGTATACCGCTTCTATATGGAAGGCTGAGAGGTC
TTAGAATTGAAAGGAGAGATATAATGATTCATATATTTGTAAAAGAGGATTATAATAAAG
AAACATTAAGGAGTTTACTTGAGTATATTAATGATACTGTAGGTAGGGAATTAACTTATG
GTATTAATACAGACTATGATAAGGATGTCGTGATTGAAACCGATGACCCTATAGATGAGG
AGGATACAATTGAGTTATCAGGTACAAACATGTTCAAGGATGACTTATGTATTCTTATAG
AAGAGCTATACTGTAAGGCATTTGTTAATGGTGAACCTGTTATTATACGTAAGTATGTAG
AGGAGATGTTATAATGATTATAATATTTTTAACTGAAAAATATGATGCCAAGGCTTTAAA
GAAAGTATTAGAACATATTGATAATTGTAGTAGTAGAGGTCTTAGCTATTTAATGGGAAA
AGGAGAAGCGGATGTATGTATAGAGAAAAATGTATTTAGAGAAAGAGATGATGTAAGGAT
TAACTCAAACATTATTGATGAAGGTAAACTTTGTATACTAATAAATAGACATGGTTTAGA
ATGTAGCTACTATAGAGGTATATCATGTAATATTGGTTCCTTCGTAAAGGAGAGATTATA
ATGATAGAGATATACCTTAGTGAAAATTATGATAAGAATTTACTAAAAGCAGAATTAAAA
TGGATTAAAGAGACCGCTTCAAGAGAACTAACTTATGATGTTAATAGAAGTCCAGGATTG
GATGTTTATGTTAATCCCTATAGGTGTACTAAAGACGAAGTTGAAGAATGGAGTACACTT
CCTCCATTTGAAGATGATATACTTGTATTTATAGCGGAGACGTGGATACATGAATATCTT
AAGGGTGAATCAATAGGTGTAGATAGTATGGAAGAGTATGTAAAGGAGATGTAACTAATG
TTTAAGGTATATTATACAGTCTACCATAGAGGTAGTATGAAAACTATTAAGGATAAGCTA
GATAGAAGTAGTTTAATATACTTCTTGTATGATACTTGGTATAAAGATATTAGTAACGTA
TTCCCTAATCACTATAATAAAGAGTTTGGGAGTAAGAGTGATGATATAGATATAGATAAA
CTTATTGAAGCGGTTAATGAGGAAGGTATATTACTTATCAATAGAGGTAATTATGTTACA
ATAAGAGAATGGTAGGATAGGATAAACTTAGGATAGAAAATAATTTAGGATGAGTTACAA
TAGGATAGGATAGGATAGGGGGTTAAGTTAGGATGGATACTTTAACATACACTATTATTC
ATAAAGAATCTGATAGGGTAATAGCTAGCGGTTTAAATGAGACAGAAACTATGAACTTAG
TTCAAAGGATGATAAATACTAATCTAGTTACTGATATATCATTAGATGATTATAAACGCA
GACCACATGGAAAGATAGATGTAGTCAATTTACTAGTAGATATTAGAAGACAAGGCGTAT
TTGATTTCAATCACATTTGGCACGTAGGATAGGAGGGATAGGATGATAGTTATATATACA
GATGTTTCTAAGGATTATTTAAAAGACGAGTTCTTACCTTGGCTTAATGAAAGGGATAGA
TACTTAGAATACTATAAAGATGAATTACCTGAGGATATAGATTCCTCTTATATTGTATCA
GTTGTATACTGTAAGGATATGGAAGGTCTATTAGAAAGAAAAGACATTGTTCTTGATAAT
AGTTATAATGAACCTGTAGCTTTATTAGGTGTTCCTGAGTTTTTTGGTAATTATAGTAAT
TATTTCTATTATAGAGGAGAAAGTATTAGTAAACATGACCTAGGAGAAATTGTTAGGTTA
AAAGCTTGGCAACGTATGGGTGGGGATTGACTAAGTAGCTCTCCCTAATTTCACTAAGTA
GCTCCCTAGGAATTGCCTAAGTAGCTCGGTATGATTTTACCCTAAGTAGCTCCCTCTGTT
TTCTACTAGTTTATTTTAACCGCTTCAGGTGTCTATATATATATAGACGGTTGGAATAAT
ATCAGACCGCAAAAATAAATACACTAGGATATTATTCCTAGTGTATTATATAATTTTTTT
ATAGAATATTTATAACATTGTATTCAAATTCATTTACTTCATGTTGTGATTTAATTAAAT
TTTTAATTAATCCGTTTTGTGTTTTATACTCTTTTATTAGTTTTTCATTTTCTATAATTA
AATTATTAAATTCTTCTTTTGTTGTTTCCTCATCTACATAAAATTTACTTTCATATATTT
CATAATATTTTTTATCTGTTCCGCCATCTAAATCATCTGATATTTGATAATTTTTGAATA
TAATTTCTTTTGTTTCTAATTCATTTACTAATAATTGTGATTTTGCATATTGTAATACAT
CTTCATTGTCCCACATTGGAATATAGTTTATTTTCATTTAAATCAAATCCTTTTCTTATA
ATTTTTTTATATAATATTTGTAGAAGCGGTTGGGGTTTGTCCCTTGCCTTACTACACTTT
ATATATTACAGTATAGTTATTCAGAAGTCAATACTTTTGAGTAACTTTTTTTAAATTCTT
TTTTCTTCTATATAATAGTAGTTTTTAGCCCTAAAAATGTTTTTAAAAGAATTTGCATTT
TCTTATTGACTTTATTATCATATGGTAGTAATATAAAGGTACAGCAAGGGAACAGCAACA
AGATATTAGAATTATATAAAAAAATTATTTAATTGGAGATGATTTAAATGGATGTAAAAG
AAATTGCAAATACTATAATGGAGTTGTGGCAAATGGACGGCTACAGATGTGCAGAACCTC
CATTATATGAAAGCACACTAAACCACACACGCACATATACGGCGTTAATTGTTTCTATTA
ATGGAAACTATGACACAGTGCAGATGTTCCGCAAAACGCCTATAATGAGCATGAGAGGGC
AAAGCCAACCGGCTAGCATGTTAGTTAATGTGATTGACGATGTAATTATAATCGTATATG
AAAATGTAGTGTACGGAGTTCAAAACAAAGAAATAAAATTTATTGAAGAAATTTAAAAAT
AGGGGTTGCAATCCTCAAGCATCTATAGTAATATAATAGGTGTAGGGGATAGCAACACAC
CTCAAAAAACTTTTTAAAAAAGTTAAAGAAAAGTGTTGACACCTTACAAGATACATGTTA
TTATTAAGATAACAAATAAGACAAGCCACCTAGCAAATAACGAAATTAAATAAAAAAATT
ATAGAATAGGATTTGATTATTATGACAAACAAAAATTACTTATACGAAGAAACTCACACA
GTACAAGGGCAAGACATTACGGCTTTCAGAATTCCAAATGACGCAAACGGCAACCCACGT
TATGTAGTGCATTTCATGGATTTAGATATTAAACTAGCAGACTATGACAACATCAATAAA
CTATACGGCTTTAAAAAATATACTGCTAAATGGTTTGGCGGTGGTGTAGTATTCCAAAGT
TATAATATAGCGGATACTCTAGAATATGCTTACACACAAGTTAAAACAAATAGAATTAGT
CAATAAAATTAAATATGAAGCGGTTGAATATAACCGCTTCTGAATTAAATAAAAAAATTA
TATAAAAAGGATATGATAATATGAAATTTAAAATAGAAAAAAATAATAGTGATATAAAAA
CTTTATGGAATTTAGCAAAAAATGGATATATGAGCTATCAAACTGTACACAATATATTTA
AAAATGAATCAGATGAATTTATTATATTTAACAGTAAACAAACTTATAATAAATTTATGA
AATTAAGATATAATAGAAGTGCAATACAATAATATAAAAAAAATTATACAATTCCCTAGG
ATTAGATTTCTAGGGATTTTTATTTATTTTAATTTATATAAAAAAATTATTTAATAAATA
AATTAGTGTAAAATTGACTGTTGACAAGGTTGTATTTTTTATGGTATAATGAAGTGAAGA
CCTTTTTTAGTATAAAAAAATTATTATATAAAAAATTTATATTAAATGGTTTTAAAACCA
CTCTTTCCCGGAACCTCTTCTCTTATATAGCGGACACGTAGGCTCCTTACCGCTTTCTTA
CTATACTTATAGTATACTATAGAAAAAAGAAAAGGTCAACCCTTTTCTTTAATCTTTTTT
ATATTTTTTTATAATTCTTCTAACGGTTATTTCACTTATATTATATTCCTTTGCTAACAT
AGGTTGAGTGTACTTTCTAGGCTTGTATTTGCTTGCTATGGCTTTTCTTTCATCTTCTGT
TAATGCATAACCCCTATTATACCTATTGAAAGTATTGTCTTTATGGTGCCTTTTATTGTG
TTCTGACGGGCTAATACATTCTAGGTTATCAATACAATTATTTTGTTTGTTACCGTCTAT
ATGGTGTACATGGTTTGATTTAATAAAATCATTGCCAAAATATTCATATACAAGTCTATG
CACCATGTGTTTTTTATTATTGACCCTTACGGTTAAATATCCGTCACGGTCTTGATGTAC
TTTACTCAACCTATCATTTATTTTTACCCTACCTAAATTAGAAACATAAAAATTATATTT
ATTAAAGTATTCTTTTTTTATAGGTTTCCAAATTTCATTAATTTTATTTTCAACCATTTT
TTTACTCCTCCTTTTTTGGTATCACTTCCATTATATAATAATTCGGTCTTAATGTCAATA
GATAAATGTAAAAAAGTTTTTTAAATTAATTTCATTAAATCTATTGACTTTAATATCATT
ATAGTTTAATATAAAGGTATACCAAATGAAAGGGATTGAACAAAATGATAAAATTTAAAT
GGAAAAACAAAACAATCAAATCAACACAAAAAACAGATAACATTCTCTTACTTATTATAG
GGGGTTTAGTTGCAACAGTCACACCTAAACTTGTAAACTGGTTTTTACTACTACAAGATA
ATATAAATATTTTTTTAAGATAACTATTGACAACCTAGAAACAACATGTTAATATTAAGA
TAACAAATAAATCAATAAAGGAAATGATAAAAATGAAAAAAATCACAACAACTTTAAACT
TAATCGGCATGAAAAATAATGAAAGGTTTACAGAAGAGTTAAAAAACTACCGTCAAGATG
TTACTTTCTTGAAAGCAAATAAAATTGTAAAATATTCAAAATAAGGCTTGACAACTTAAA
CAATAGATGTTAATATTAAGATACAAGGTAAGGGAAGCGGTCAACCGCTTCCAACCTAAA
TAAAAAAAGTTTAAAAAAAACTATTGACAGTCACTTGAAACCATGATATTATTAAGATAA
CAAAAAACAAACAGAAAAGGAATTGATTATAATGAAATTTATCAAAACTATCGAAAACTT
ATTAGAAAAAGCAGAAAACAAAGGGCAAGCAATTTTAAACGGTCGTTACTTTGACGGATA
TAGTAAAGGTGAACTTGAAGAAAAATATGCAATTGAAATTGATGGCAACAAATTAGTTAT
GCGTCATTGGGGTACACAAACAATTGAGATTGACTTAAGCATAAATGAAATTGTTTCATA
CTACGGTGAAAGCAATTCAGACCGTGACAGTTTAAACACACTTGTATATTGCTTAGGAAT
TGAACCAAACTTTAGATACTTACCAAGCAAAGACTTGTTCATTTACGAAAATTAATTAAA
TAAAGGGCTTGACTTTCAAGCCCTACAATGTTATTATTAAATTGTAAGGTAATCAAGCAC
AACGACAAAATAAACTGAAAAGGAATTGATACAAATGAAATTAATCAATAGAGATAATGA
AATCGTAATTAGCATAGCAACACTTGAGAGTGTAAAACAAGCCCTAATTTGGGAGTACAT
CGACCACTTAGATAATAACATCCTAGACAAAGAAATACATGACCAGGAAGCGGTTGTTAT
TACTTCAGACACTTTGCAATCACTCAAATTTGCGGACACTATGGAAGAACTAGAAGAATA
TGTAAACGACATCGGTTGGAAATTAGTTTAGAAAAGGTATTGACATCCTAACATATAGAT
GGTAATATAAGAGTATAGAAAAAATAAAAAAAGAAAAGGATTTGATTATTATGACAAATA
CAATACAAGCATTTTTACAAGGACAAGAAGCAAGCACAGTTAAGGACGTAGCAACTCATG
GAGTACAAAGCGGAGCAATTGGCAAATTAATCTACACATCAGACGTAGTAAACTTCTTTG
ATAGTTACGAGCAGGACATTGAAGCGGTCATCACTGAATACATTGAAGAGGTTACAGGAC
AACAATATTATGACTTATTGAACTATGAGCTTATGAGAGACCTCGAGAATTATGCAAATG
TAGAATTTGAAGACGAAGACGAATATAATAACATTCAATTTGACCTAGCAGAAAACATTG
CTTCTGATGAGGTTGAAGGATTTGAAGACATGGACGAAGCAGACCGGGCGGAAGCAATCT
ATGAGGCTATGGATGATGTTGAATTAGAACTACAAGAAACTGACAAGGTTCAATATGTTA
ATCTAGCGGTTGAGATTGTAGCTCAAAGAATGGCACTATAGAAAGCACACAGAGAAGCTT
AACCGCTTCTCTAATACAATTAATCAGGAGATGTTGAAGATGAATACAAGACGGGTAAAC
AGAGCGTTAAACGAAGCAGTTAGATTATTAGATGAACAAATAGCAGATACTCAAAAGACT
ATGCAGGAGTTGAATAAACAACTAGAGAAGCAAATAAAGGCTAAGCAAGAGCTAATGGTA
TTAGTTGATGTTATGAATGGTGATGATGAGTAATGAACATTAGAGAGGTTCACAATGTCG
TTAAGAGTGCTAAGAGCAAACTCCTGCAGGAGCAGGCTCACCCAACGGATAACCTCATAG
AGCAGTACATCAATGATGAGCTACACAGACGCACACAGAGAAGCGGAACAATACAGATGA
ACAATAATACTACTTCATATAGTAATAGCCCATATGGTAGCTTAGAAGAGCTTAGAGAAG
CTTATGACCTATCGTCATTATCTACTGGTGAGATTAAAGAACTAATACAAACATTTGTTT
AAATTATTTTATCAAAACGCTTTACAATCTTTTAGTTTGTATGGTATAATGAACTTAACA
AATTAAAAGAAAAGGAAATGATGAACATGAGAAACTTATTAGAGCAGGAACAATTAGAAA
AAGATGTAAAAGACATTATTTGGGTATTAGATAGAATGATTGCTAAAGGAGAACAATACA
CTGAAGCTTACGATATTTTAGTTAACAAATTAGAAAGACAAGAAAAAAGAATCGTAGAAA
TAAAAAAACAAAATGGAATATTTTAAATAACAAATAGAGGGAATAAAATCCCTCTTTTAT
TTTTATCCTATTATATAATTTTTTTATATTATACGGGGGCAGGGGTAAAATGCCACTCAA
TGGGGGTGGGTCTATATACCCCTATGGTCTACCCAGGTACTTATTTTTTGGGAAAAATTA
TGAAAATAAATATTTAAAAGTCAACACCTAAAATATAGAAAGTAAGTCAACACCCTATAT
TAAAAGTCAACATTATAACCCCTCCCTGTAAGTCAATAATTTATAGTACAAATAGACAAC
CTCTAAATATAAAGTCAACATACCTAAAATAAAAAAAGAGGGAAATTAAATCCCTCCTCT
TAGGTATTATTAACAAACTCTAATTCATGTATAGTAATCATATCCATTCCATAGAAATCT
CTTGGGTCTCCTTTAATGAACTCTTGCTCACCTCTATGGTTTGTTTCCTCTTTATAACCT
TCTTCTTTAATACGTTTAATTAAGTTCTCCTTATCTGTATATATCTTATCTTCTCTAAAA
TGGAAGTTATCTTCATAAGGTTCACAATTATCATGTTCTACTTGGTATAGTTTCATATTA
CTTATTCTCCTTGATTTTTTTTAGATAGTTTTCATAATAAGCTCTTGATTCTTGTGTTAA
CTTTTCTCTTTCTTCTCTAGACCATTGTAATGCTCCCCAAAATTTCTCATAATTTTCTTT
TGATAAGTCACCTAGTGGACTGCCCTTAGGTAAGTCTTTAGTAGCTTCTTTTTGTATTTT
TTCTCTTTCTTTTTTAATTTCATCTAGTTTTTCTTGATTACCTTTAAATGTGACTCTTGG
TTTGGATAGTAAGAATTCTAGTATTTCTTCATCTGTAAATACCTTTGCATAACTATCTTT
CCATGTAGTATCTTCATAAGAGTGTTTACCTGTATCTTCTAATTCTTTTAACGCCAATTT
TGAGTAACCTTTTGCATCTATAAGCCCTCTAGTATACATACTTGCAGGGTCTAAGAATTT
TATTTGGTTCTCATAATTAATAATACTTGTTTCGAGTTTAAGTTTGGCTTGTTCTTTGTT
CATACTTAATCCTCCTTATACATTTACACTCATGATTAAGTAAAAGTCATAGAATTTACC
TTCATATTGTTCTACATTGTATATATGAGACATTAATCTATAATAATATTCTGCATCATG
TGTACCTTTAAACGTTTTTTCATTAAACTCATTTTTCATTAGATTAACTAACTTGTCTTT
AGTTAGTACGAATACACCTTCACACCATTCTTCAAACTCATCATAATATGTCTCTGCATC
TCTTAAAAGTAAGTCCATAAAATATCCTGGTTTTCTAAAGTCATCTTCAAAGTTAAATCC
TTTATAATAATTCTTTTCTAATATATGTCTATACCTAGCGTTATTAATAAAGTGCTGTAA
GCCTTTCTGTTCCACTTTTCTATTACTTAATGTCACACCGATTACTTCAAAGTCTAGTCC
CATTATTTTTCCTCCTCTTCATAAGACCACGTACCATATTCTGCATTATAGTGTGCTGTA
TCTGCACCTTCATCTTCATATTCTACACTATACCATGCATCCTCCTCTGTTTCTGCATCT
ATATATCTTACCTCTTCTGTAGTAATAGTACGTTTTACTTTGTATCTTTTCAACTGTTTT
TCCTCCTTTATGTTTTCCTCTAGTATTTGTTTTAATGTCTGACAGTCTTTTTGGTCTAGA
GTATCCCAACTCTCTAGATTTTGTAATTGATAAAGTAACTCATTTACAATTTCATCGAAG
GCTTCTGCTTTTTTATATACTTCTTCTAGTTCTGTTTCTGCTAATTTTCTATTCCTTTTA
ATTTGTTCTGCTTTAGTTACTAAGATATGGGCTTTATTCATTTCCTCTATAATAAAGTTT
TTATAGTTTTCCATTATTATTTATCCCTCCTATTTTCTATCCGTTGTTTTATCTCTTCTC
TATTGCGGTGGTGCTCCTTACTCATTTCTTTACGTTCCTTATTTGTTAACCTTATTCTAT
AAACAAGGTAGTTAATGTATAAGATACCGGCTGACCATAGTAGCAAGAATGATATTAAAT
AAGTCCATGAGATACTAATTTCTATCATTGTGAGTCCTCCTTATATTCTTTATAGCTCTT
AATGGCTATTTTACAAATACCTCTATTTACAGCAACAAATACTATAAATGATAATAGTGT
TATAACTGCTCTTACATCCCCTGTAAAAGGTAATGATTGAAAGAGCAAATAGTTTTCTAA
AACACTAATAGCTGTAATAGTAGTTAGATATAATATAGATAATAAGTAATCCTTTAATTT
TAGTTTAACAAATGGTTTTTTGTGCTCACCTGTTCTTACAATACCATAAAGTATTATGAA
CCACATAACAGGTACTAACTGTATAATAAAATCATTGTCTACATTTAATGCATGTAGAGC
GTAAATAATAACTGCAGGAATACCTATAATGAATGCTAGGAATACAGAAAATATAATTAA
CATTATAGGGAGGGCTACAAGAAAACCTAGCCCCTGTTTTGAATACTCTAATGTGTTTTT
ACCTAGGAACTTAAAAAATGTTTTATTCATCTTCTTCCTCCTTGGAATTACTTTCTGTAA
TTGTAATTTCTAACATATTATTGTAATAATCATTCTTTTGATTGATATTATAGTTATCAT
TGTATTCATTAAAGTCTACATAAATATATTCATTTGCGTCATTTTCATAAATAATATCTA
TAGCTGTAATATCTGAATATGCTGTAATCATTTCATAAGCGTTCGTATTATCAGGATAAG
CAAAACCAACTTGAGGTATTTCCATAGGCTTATCAATAAGAATACCGAAATAAGTACAGT
GACGTGTTCGACTTATACTTGAAGTCCCTTTATATGTACCATAGTAATCTATACCTTCTG
TAATACCTGATATATGGAACCTGCTTACGTCTTTAGGCTCTAATCTTACAACATCGCAAT
TTTCTAATACTAAATCAATATATTTGATATTCATTTTAACTCTCCTTTTATATTAATAAT
TCTTTCCATTCTTTATCAACCTTTTTAAGTTCTTTTTTATTATAGTCCCCGTCTTTAGTT
ACTACAGTGTTCCATTGGAACTTTTGTAATAAGCTAAAATTATTTATAATCCATATATTA
CTTTTACTATAATACATATTGTCTTCAAATCTTATATCTTTTTCTATAAAATATTTATAT
ATTTTATATCTTCTTTCATCTGCACCTGATATTTTAATAATTTCATTAGTATTTAATTGA
GTGGATAACTGGAAGATAACATCTTTTACTTTCAATAGGTCTTTAACATTACCTCTGCCT
ACATGGTCATTATAGCAATCATATTTAACTTTTTTCTTTTGTTTTCTATCATTAACTACA
ATGAATATATTATATACGATATAAGCTTTAAAATGGGTATAGGTAGTAGGTGCTTCTGAA
TCATCACATTCTTTTCTTAGGTCTGTACATTGTATTTTTAATGTAATATTATTTGATATG
TTAACTACAGTAGAGCCCTCATGTTTTTTATTAAGATTTATCTTATCCATTTTATAATTA
CCTACTTATTGTAGATACAATGTACTCGAACATCTTCCATTACTTTGCCTAATAGATTCT
GACCTTTCCAGTTACTTTGCTCTAATATTTTAGGGTCATTTGCTTTAAGACCTACTCCCC
ATATTTTATCATAAGGTGAAGCTTCTACAAAATCTTTACGTACATCTGTGTCTAATATTC
TTTGCTTTAGGTGTGTAGTCATAAATTTATCTTTAACTACTTCTACCATAATATTATATC
TTACTTTATTCCACTGTTCTTCATTAAAATTACGAACTTTACGACCTAAACTTTTAGCAT
GGTTTGGGTTCTTAGCATTTAGTATTTCACCTGCTATTTGAAAGTCATTAAAGTATCTTG
CTTTGCGCCACATAAAGGCTTGCTCTGAGTTATTAAATGTTCTTCCTTGGTGTTTAAACT
TTATAGGGTAGAAATTAGAATAAATATCCTCTTTACCCCAAAACATAATATATTCCCTTG
TTTCTCTCATAATATTTCTCCTTTAATTCCATAGTGATGGTAATACAATTTTAAAATTAT
CTAATATTTTACTTTGTACCTGTTCAAGCTCATCATATTTATCCATATCAAAATCATCCA
TTTCTTTATGATAATATTTTATTAAGCTTAAAATATGTTTTATCATATCTATTTGTGTTC
TTTCTTTGCCGTCTACATCTACAAAAGTATGGTATTCCATATCCACATGATTACTACTCT
CTATAAATGCATTTAGGTCAGCGTATAGCTGAATAAAAAAGGACATGTCATAATTCCAAT
ACTTAGGTTCATTTCTACCTAGTTTTTTCTTCATTTTCTTATATTTTTTATTCTTTTTTA
TCCCAAAAACTTCTTTTTCAAAGTCATTCAATTTAAGACCTTTAAAATATTTTTTCTTCA
TTTCTTAACCTCCAATTTAATAAATGGAAAATCAATGTTTCTAAATACTGCGCCAACATC
ACACATTAACATGTCTCCATTAATTTCTACTTCTCCACTGTCTGTAGGGGTGTGACCACA
TACATAGGTAAAACCATCTTTTCTAGGTTGAAAGTCTCTTGACCATATTAATTGGTCAAT
TGTTTGTTCTTCTACAGGTTTCCAACTAACCCCACCTGAATGAGAGAATATATACTTGTC
TTCTTTATAGTACTTTCTACAATTAACCATAAGTATTTTAAATTTTCTATAGTCGTCTGA
TTCTTTAAGTTTCTTTAGTTCACTTTTAATAAAATCATAATTATTTCTTAGATTTTCCTC
TACACTACTATATTTTAAAGTTACTGTACTCACACCGTAAGAGTTAAGTGTTTCTATACA
ATATCTTGAGAGCCATTCAATATCATAGATACTTAATCGGTCTACGTTTTCCATAATATT
ATAAAACTCATCATCATGGTTCCCTAACAGAGTTACTACATTATCATCATTAGACATTAA
ATCAAATATATAGTTAACAACATCTTTTGACCTTTTACCTCTATCTACATAATCTCCTAA
AAATACTATTGTTTCTTCAGGTTTTCTTTCATTATTTATTTTATCCATAATTGTTAATAA
TTTTTGGTATTCTCCGTAAATATCGGGAACAACGTATATAGCCATCTAATCTCCTCCTTA
TTGTATATAACTATCTTACCATACTTAGTAAAAAAAGTCAATAAAAAAACACCTATTAAA
TTAATAGGTGTTTATCATTTAATGTTATTTTAAAGTATCATTACCATGTGCTAATTTTTT
ATCATCTATTGCATGGTCATTATAAATATATTTAACCTCTATATACTGGTCTTCACTTTT
CAGTGCATCTACTATAGAAGCATTATTAGTTATTGAGCTTGTTCTAGGGTAAGTAAATTT
TTGACCGTCAGATAAAATAATAGTAACATCAACTTCAAAGTTAACAGGTAGTCTGTATCC
ATAATCTTCCAAATAATTAATAAAGTTATTAAGAGAAAATGGTTTATACTTGCCATCTAA
GGTATAGTCAATATATTCATTTAATGCATTAGTAAGTTCTGATTCTGTTAACTCCATTGT
ATCATAATCTTTTTCGTTATAGAATACTACAACATTAGGTTGTTCTATACTAGAATCTCC
GTCTTTATACTTAGATATAAAAAATCCAATATTTCCTTTATGCTCTAAATAATCTGCTTT
CATAATTTTAAGTACTTCTTCTGCTATAGGTTTTGCTAATAGTGTTACCCATTCACCTTT
TTCTGCGTCATAAACACTAGGTAGTACGTTTACCATCATTTAAATCTCCTCTTCTTAATT
TATTGGTTTAAACCACAATTTACTCTTATCACTTGGTTCTGTTTCACTAACTACGAAAGA
GTTAGAATCAATGTTTAAAGTATTAAAAACAATTTCTTGTTTGTCTTCATTACTTTTTGT
TGTAAATTCGGGAACATCTGTTAATATAGACTCTTTACCATTAATAGTCCATGATATTTT
AAAAGACCCTTGGCTATACACTGTATTCGGTGTCAGTTTTTCAATTATAATTTTAGCGGA
TGCACCTGTAATTTTTTCTGAAGATTTTAATAATTTACCTTTGGAATCATATAAGTTTAA
TGTTCTCTCCACAAATTTTATCTCCTTTACTATATTTTGTACAATTAATATAACAAAAAA
ACACCTATTAGTTTAAATAGGTGTCCGACAGAGCTCCCGTACTTAGATTACGGTTAATAA
TATTTTACGACAACTATATGAGACCCTCTGTCGTTGAAACTCTTGTCACTGCGTTATTCC
ACAAGATATTTTAGAAGGTAGCTTGTGGAAGAAGATTGTTTTTAAAGGTACAATTAGCGT
TTTTAAGCCTATTCGATACCCAGGACACTATGTCCGTACTAACTATTACGTCAATAAAGG
TTCTACGGTCTCAATTACCTACTCTTTATTGTTAAAACTAAAATTAAGCTTGAGTGCTCT
AGAAGCCAAAATCAATTAATTAACTATAGATACGGAATGGAGGGGCACTACCATCCGGAG
TCTACGGTCAGATACAAAGCCTCTGCCGGGCAACATACGGTATCTCTCGTACATCAGGTT
GACTAGACCTTTAGAGTTTTTCACTCCTTCTCTTATAACCAGTAACTTAAGAGAAATAGG
TTTTACTTAGTAGATATGAAACAATAAATCCACATACAATATTAAATCATAGTCAAGTGA
TTGCACATATGTCTAACACCTATAAGTTTTTTGCTAGCCTGGTATATGGACTCTGCAGGA
TTCGAACCTACAGTCAAACCGTTATGAGCGGTTGGCTTTACCTTTAAGCTAAGAGTCCTA
GAAATATCCTGAGAGAGGACTCGAACCTCAACGACTAGGTAGCTACATCTAGCCAATGCC
ATTACTCAGGATTGCTAGTAACGCTAAATAGAATTATAACGTTACCGTAGACCTTTTCTA
CGCTTGGTAGATAGGTAAAATATAATGATTTCAAAGTACCCATATAGTTAGGCTCTTATT
CTCATTATAAGGTTAAAAAGGCTAACTGTGTTTAGCATTATATAAGAGGCTTTAGTTAAC
TACTATACTAATAATATACCATAAATTATACTTAATGTCAAGTTAATTTATCAATTGAAT
CTATAATTTTTGATGTGCTACGTATATCTGCTTCTTTACTATGTTTAAGGAGATATTTTA
ATTTCATTAAAAAAGAATTTTTTTCTTTTTCTATAATATCTTCTTTATCATCATATTCTG
AAAACATAATGAATTCTATACCTATACTATTTCTATTATGTGAAAACATATTTATAGAAA
AAGGTGAATCAAAATTTTTATCATCTTTATTAATACTAAAGTCTTCAGTAACCTGTAAGT
CATTTATTTCAGATATTTCAAAGTAACCATTAACTCTTTTAAGTTCAATATAACTATTGT
ATCTAAAGTAACGTTGTTCTTCTATTAACTTCTCTTTTGTTATATAAGGATATTCATTTA
TGAATATAGGATTACTTGTTCCATAGTTATCTCTAATATATTCTGCATCCTCTAGGGAAT
CAGTATAACCTAAAATTTCATAACTTGTTGTATACACTGTATCTTCTTCCCACAAGTCAT
AGTCCATTTCCTCTATTTCTTCTTCTAATATATAAATTTTTTTCATATATTACTCCCAAA
CCCCGATAAGATTTTTAAGCTTAGCTATAACCTCTTCTTCTGTTTGATAAGAAAATACCC
CTGTAATATGTTCATAGTTACCTACAATTTCATAATCTTGTGTACCATGTTTATCTACTA
AGTATGAGTTATTCATAACATTTAAACTATCTTCTGAGTAACTAAAATTTATGTTATAGT
CTACTAAAAAATTAATAATATTTTTCATTTACATAACCTCTCCTATCGGATATTGTCCTA
GCATTCTTGTTCCATTTTCATTATAAAAAGTATATTCTACTACAATAATATTCATCATAT
CTACATATATAGCTTCTATATACGGTGTAATATTTTCCTCTTCTTGTATGTGTTTACCTA
TGATATCATATAATAATTCTGAGTGTATTCGTTTATCTCTCATTATAGACCTCCGTAAGG
AATTCTACAGTTTTGTCTTTCAAAGATTTTTCTACTAATTCCATAGCATCTTTATAGTGT
TTGATATTAGATTCATTAGACTTAAGTTTATCTTTTACTTCTTGAATTAGGGGCTCTACT
TTATTAACCAAATCTTTTTTCTTTTCAATACTTACATTGCTTCTCTTATTGTCTAATACT
TCTTTTGGCATATATTTAACTTTTGCAAAGTCTTTATAGCTAACATTTAAGTTATCTAAA
TCATCTAATAAATCATTATAGTATTCTAAATGATTATAGAATGTATAAAACTTAACAAGG
TCTTTACCAGTTAATTCTCCTTTTTTTAGTATATTATTAATATTACCGATAACAGAATAT
GCTATAGGCTTAAAATTAGCTCTAACATAAGTTAAAAATATAAAATCATCATAAAATAAA
TCTAAAACAGTTTTATTGAATCTAGTATTTTTAGCTTGCTCTAATTGAGCACATAAATTA
AGAACATTATCAAACCCACTTTTTAGAACTAAAGAGATAAATCTTTCTACTGCATAGTAT
CTTGATACTTCTGTATGCTTACTTGCTTTTTCATTATTCCTAAATATAGTATCTGATAAA
GGTTGAACAACTAAACTCATGTAATCTTTATCTGAATGCTCATCTGATGTTCCTTGATAA
GTACTTCCAAATTCTATTGTTGATAATAAGAAACTTTTTTCTAAGTTCATTATAACATCC
TCCTTTTATTTGTTATTTAAATAATAACATATATTGATAATAATGTCAATACTTATATAT
CTTCTTCTGTATCAACTTCATCTTGTTTATACTTAAAGTGTTCATAGACTTTAAATAGTA
TAATCCCTAGTGTTATTAATCCTAAAATATATTTCATAGCAATCCTCCTTAATAACCATG
TTTAGTTACCCACCCTGCTAAAGCATCCATAGCTATATCATATTCTTCTTCATTTTTAAT
TCTTATAATTTTCTCTATTTCTTCCTTTGCTTGCTTAGAACTAATAAAATCAATATCAGT
ATCCTCTAGGTTAGTTAATTCTAAGTTTTCTCTAATAAAATTCTTTTGACTTGGTGTTAT
AGAATTAACTCTTACATTTTCGTGATTTAGAAATTGGTAGAAGTCCATATTACTCATCCT
TTTTAACGTATTCTGCCATATCTTTTAAAATACTTAGTACATACTCTAAATCTCTATATT
GGTCATCTAACGAACCTATAATAGCATATGGTGTCATATCCCAGGCATGTGCACAGTCAA
ACCCTAATACTCTCTTACCCTCATAGTCATAATCATCGTAAGTGATACCTCTATGGGCAC
GTCTTTCTAAGGAGTCATATTCTTTTTCATTGATATCTGAAGGTAAAGTTATATATCCAT
TTAGATGACCAGTTTCAGGGTGTCTCTTAACAGTTAGTTTAACTCCTTTATAATAAATAT
CAAGACTTAAATCTTCTCCTAGAATATTGTTTTCTTTTTCTACTTTTTCCATAATGTATT
GAGGTGCTTTTTTAAACATAATTAGTCATCTCCTTTTTATTTATATCTTTACTATACACT
ATTTTTTATATTTTGTCAACAAAAAAAGGCTACTAATTAAAGTAGCCTAAATATTAATTA
TTTAGCGTTATAAGACCAACGCCAATAACCATTTTTCTGTGAGAACTCAAAGTGAAAACC
ATCATAGTCAAATTCAATATTATAGTCTCCATCTTGAAGTGGTTTTGAATTTAGTACAGG
ACTATTACTCTTTGCCAATTCTGCTAGAAACTCATGATTTACTTTTTCCATAGGGTTTAT
TCCTCCTAATTATTCTTACAGTACTAATATATCATAGGTCTTTTTCTAAGTCATTTTTAA
AAGTTTCCTCGTAAGAACTAGCGTAAGTAACCTCATAACCCACTACGTTAGTATATCCTA
CATATAATGACTTATAATTAGATTTTATCTTAATATCTTCTGATTGTTCTAGCTTATTTA
AGACTTCACCTAAATCATCTGAAGAATAGTGTTCATTATCTATTGTTATTGTTTTACCTT
GGGTATAGATATCAATTTCTTGTATCATCATTTCATCCTTTTGATTATTCATTATTTGAT
TATAAGTTTCTAAATCATCAATGTTATCTGTATCTGAACCTTTTACTAACCATTCTCCTC
TCTTCTTAAGGAGGTCATCAAACTTCTCATGCTCTTTAATTATCTTTTCTACCTCACTTG
GTATTAACACAGCCCTAGCATAGTTTATATGCCACATAGACATATTATCAATAAGATAAT
TAACCATTCTTATAATCTCTTTTTCATTTGCCATATACCAACCTCCTTATATCTATTACT
AATATAAGAGAAAAGCAGACTTATTAAAAGTCTGCTTCTGTACCTAATTCTAATCTTCTA
TTTTTCATATGAGGAATCATTTTTTTATCTCCTGTTAATAGAGATAATTCTCTAGCTTTT
TCTTTAGATAATGTTAGTAGTCCATTATAATTATCTACTTTACTATTATATTGTCTGACT
AAGTACTCTAGTTCATCTTCTATACCTGCTAGTTCTCCTGATTTAACTCCAAGTAACTTT
CTATACATGTCATAATCTTCAGAAAGACTTTCTACTTTGTTTTTAGATACAGAATCATAA
ACTGCTTGTAAATTACCTTCTTCAATAAGTTTAAAATTATATTCACCAATGATTAATTCT
TTTTCAGAAGAGTCAAGGGTAACTAAACCACTTGTATTACCTGTAAAGTCACCTTTATAA
TCTACAACAATTCCTTCAGTTATTTTATCTCCTAATTCAATAGTTCCATCTTCATTTTCT
TTAAATTTATGAGCATCATAAACTTCTACTTTATCACCTAATCTCAAATCTTGAGTTAAG
TTATGTTTACCAATAATTCTATCCATTACTTAACCTCTCCTTTATTAATAGGGTCTTGTG
TTAAGAACATTTCTAAGTTCTCTTTTGTAATAGGTAACCAAAAATATTTACTTTCCGGAA
TTGTAACTGTATAGAAGTCTTCATCATTATTAACTTTGATGTTAACATCTGTAAACTCAT
CTTGCATTAACCAATGGGTTACAGTTAAGTTATATGACCCATCACTAACATATCCTAAAT
CAATATCATGTCTAAAAGCCAAATCTTCTAAATGTTCTAATAAATCGTTCTTTTCATTAT
GTTTTTCTTCTTCTGTATTATTTTTAATTGGGTTAATTAATTCTGTACAAACAATATCAT
ACAATTCACCATCTGTAACCTCATAGTTCTTTTCAATTAATACATCTTGTATTTTATTGA
TTGAATTTGTAACTACTTTCCCATATTCTTCTTCTGTAAACTTACATTTATCTAAATCAA
CATCTGTAATTAATTCTGCAATCCATTTATTTAAAATTGATACTGCCATTGTTCGAGAAA
TAATACTATCGTATACCATATTTATTTAATCTCCTTATTTAGGTGAATGTGGTCTTCTAA
TGAAAAATCAAAAGGCGCTACACCATTTCTTTTATTATTTGTTTCTTTTTTAAGTATAAC
ATAAGTTAGTGAAAAAGTCAAGATAGTTACTACAACCATTGATAAAAGTTTAATCAGGTT
TTTCATAGTTACTCTAACTCCTTAAGTTTATTTTTTACTTTCTCTTTATCGTACTTATAA
TCTTTACTAGAGTTTTCATTTTTTTCTTTCTCTTCTTCATTAAGTTCTCTATACTGAGCT
TCTTCTACCTCTTGTTCTTTATTATCGTTATCTTCTTCTGCTTTTTGAATTTCTACATTC
TTACTACTACCATTTACCTTTTTTCTAAAAAGAAACCAAAGTATTAATAAAATGATGAGT
AAAATAACAATGCTCAATACAACAGCCCAAATATTATTAGCCATTACAACCTACCTCCGA
ATAGTTTTTTTACAGCTCTTAAGTTTTCAGATGAATCGTTATTTATATCAATTCCTACGC
TAGAATCAAAAATTACAGCATTATCAAGTATATGCTCTGTTAATTTATTACCATAACTAC
TTTTACTTACCACACTACCATAACCATGATTAGTTAGGTCAACCATATCAGGTTCAACTT
CTAGTACTCTAAAAGATATTCTACGTAAGAATGAAGGATTTACTAAGTAAAAGGAAGATT
TAAAAACATTTAATCTTTGATAAGAATGTTTTATATTAACAACAAACCCTGTTAACTTAT
CTTCATATCCTGAATTTGATAACTTACCTAAGTAAAGGTTTATACTATATCCTTTTGTTT
CTAATGTTTGAATAGCACTTAACATTATAGCCCCTCTGTAAGCAAGATTTTCAGGGTCTT
CCATCCAACTAATACTAGAATTATAAAATACATCAATAACTTTCTTCTCTGCTTTAACTC
TTTGCTGAGACATCATAGAATTAGGTAACCCTTTTATAGCATTAGGTACGTGAGGTTGAT
ACCCTTCCGGAGCTACGACAGGTTTTCTTTTTACTGACTTATCCATTCTAAATAATGCAT
CTGTCATTTTTTTAAGTTTAACTACCATATCATATGACTCTCTATCACCCTTAACCATTA
AGTTATAGGCTTCTTGAAAACTATGAGTCCCTGTAAAATCATAGCTACCTGTATCTGATG
AATTATCTCTACCTGAAACTCTATTCTTTTTTAAAGCAGAAAAGAAATCAGGTAGACCAT
CATATTTAATTACATTTAATTCTGAGTTATCTATTAATCGTCTACCCATTGATTTTCCTC
CTATTCTAATCCTAATTTATCCATAATTGTATCAAAGTCCATTGAATCTTTTGATGTACT
ATCAGATTTTCTAGGTTCCTGCTTAGGCTCTTGTTGCATACCTAAAAGCTTTCTTGTTGC
TTCTGTGTATCTGTTACCCTCAGGTAAAGAGCTAATAAATTGATTAATCTCATCTTTCGG
TACAGATTTAAAGATAATACTTTCTACAACAAACTCATCTTCCATTACTCCATCTAATTT
ACTACCATTAATAATTGCACGCATTGAGAATACATAAGGTAATCCTTTTTCATCATTCTC
ATGTCTTAATTGTTGTACAAAGTTAACTAGGTCTTCATTGCTTGATAACTGATGTTCCAC
CTTAGTATCATAGTCAAATTCAACTTGAGCAAAGCGGTCTAATGTAGCTCCGTCTAATTG
TTGTCTACCTACATAAATATGGTCTGCTCCTGTTCCCATAGTATTACCTGCTGACACAAC
TCTGAAATCTTCATGAGCTGTTACACGTCCAATAGGGAAGTCAAAGTATTTATTTGCAAT
AGCTGAATTAAGAATTAATAGTACTTCAGGAATAGATGCATCCATTTCATCTAAGAAGAA
TAACCCACCTTTTGTAAATGCTTTATAGAATTGGGTTTCATGAAACTTACCATTTGCATC
AATAAATCCTGTTAATTTAAATTCTTGAGTAATTGCATTACTGAAATAAAAATCTAAATC
TAGAGCTTCTGCTACTTGTTCTAATACATGGTTCTTACCTGAACCTGCTCCACCTTTTAA
AAATACTGGAATATTTTGGTTAACTAACTTTAGTATATCTTGGTATCTATAATGGAAGAT
TCCTGAGATATCTTTAATTGTTTTTCCTTCTTGTTGTAATTCAATTTTAACTGGTAAATT
ACTAAGTTGTTCTTCTACATATTCTTCAATTTGTTTTTTAACGTCAGTAATAATAATTTC
TCTACTCTCAGTTCCTGCTTTCTCAACAATTGCATCTACAATTGCTTGTTCATACGGATT
AGAGTTTTTCTCTCCTAGTTTGTCTGCCAAGTCTTTTGTTGTTTCCATTTGTTGTTCTAC
CAATCTCTCTAATCTTTCAATAGTATCTTGCTTTGCCATATTTATCATTCTCCTTTGATT
TGTTATACATTTATTATATTACAAGTATTTGTATTTGTCAACAACTTTCTAAAACTTTTT
TTAGTTGTTAATAAAAAAAAATACCTTACACCTATAACTTAACATAGGGTAAGGTAATTG
TCAACACTTTTATTAAAAATACATTAATTTAAAAAAATCATCAATATCTTTAGTTTCATG
TGTATCCATATCATACATAAACATACAATTATATGTATGATTATTCATTATTTCTAACAT
GTTATGCATAGAAGTTGCATTATTGAATTCCTCTAAATCAATAGTTACCGTAAGTTCTTG
ACCTTCATAAAGTATGTTTGCTATATAATATTTCCTAACACCTTCCATTGTTCCATGAGA
AGTTTCATTATGATTAAGTACTTCTACACCTAGTGAAGGTAAATATTCTGAAAAGTAATA
TTTACAGAAATATATAAAATTGTCTGTTCTTTTAGACACGAGTACTATCTCCGTACTTTA
TATTTCTTTCTAATCGTACATAATATGTTTTAATTTTTTGTACTTCTTTATCTACTGCAT
CCTTTCTTCCTAACCTTGTAGTATATTTTACAATATTAAATATCATAGAATCAACAAAGC
CATCATAAGAAAAATGTTCTTCTAGAAAAGAAATAACATCCTTACTACCTTTATAGTGTT
CAGGTAAATGTGCATCTACTTGTATATTATAATAATCTTCTAAAAGACCTATACTTTCAC
CAAGACTAGATAAAGCGTAACCTAAATCATTTGAATCATTAGACCATTCTTTAGATACTG
ATAGTGCATCTTCTATAATTGTTACTTTTAATTTATCTAAATAATCTTCTACTTGAGCTT
GTGTTTTCATAAATTCTTTTGCGTTCATGTAATACCCTCCTAAATTATATAAAAAAAAAC
ACCCTGCTTGGCTACAAGCAAGGTGAAAAAGGAAAGATATTATGGAAGTGTACTATCTAA
GTACACCTCATAATATAACAGTTTTCCTTGCTAGTTATTACTTATTTTTTAAGGTCTTCT
TCTTTGACAAACACTCCATTAATAAGCTTACCTTTTCTGTCTTTTATCTCATCATAAGCC
ATATCAATACACTCTTCAATATCTATATCTAACTGTAAACATAGTACTGTTAATACTACA
AAAATATCCCCAACACTATCTCTTGTTACATGGTCATTACTTTTAGCAATACCTGAAGCT
AATTCTCCTGCTTCTTCTAATAACTTTAACATTTGACCTTCAGGTTTACCTGTTTGTAAA
TTTCTATCTTTTGCCCATTGTTTAATAAGTTCTACTTTTTCCATTATTCTATATCTCCTT
TAATTTCTGTATCTTTGATAATTAGGTTATCAGAGTCACTTGTTACATTTAAATTATCTT
CAACTAATTCATGTAGATTATTAGTAATATCTTCTTCATACCTATAACCTACACGAACAT
AAGCTTTAACTCTGATATCTATATTAACATAATCTTCTTGGAATTTTTCCATTTCTAACT
TCCTTTATTATATCATATTATGATACTATTGTCAATTAATCTGAGTAGTTTCCTTTAGCA
AGTTGATACTTTTTGTGTAATTCTTCATATAATTCTCTCATACCTTCATAGTTTCTCATA
TCATCTTCCAAGAAACTAAGGTAATCTAATAATACTTTTACATCCTCAGGTTCTAAAGTT
ATAACTGGTTTTACCATTAGGCAACCTCCTTAAATTCTTCTTTATTTATTTTCTTGATAT
CTTTTTCTAATGCTTCTTTTAATTCATTAGGTAATTTATAGGCATCAATTGATTGTTGTT
GACCTAATACATAACCATTATCTGTAATACGTATTTCCACTGTAAACCATGAATTATCTA
AATCTTCTTCTAATCTTGCTAATAATATTAAACAACTATTTTTTAGAATTCTGTTAGCAT
ACCCACCAACACAATGAGATAACATTTTACCTTCATCTTTAAGTTTACTTACAGTATCTG
CAGGAAGGAATTTTACTTTTCTACCATCTTTTAATTTATAAGTTTTATCAATTATTTTTT
CTAATTTATTATCATATTTAGCTTTAAGTTCTGCATCATCTAATTGTTGTTGTATAGATT
GTTTCTCATCTGTAACTATATCATGTTCTAGTTTTAGTGAAAATGGTGTTAAACTAACAC
TCTCTAATGTTCTATAACCTTCTCTTATTAATATTGATAAATCATGTAAGTAATCTAAGT
AATAGTTATCTAGTGCATATCCTGTTATACGTTGTCTGTCTTGAGCATCTACATCTAAAT
AGTGCGTCATCTTTTTGTAATTAGCAAAAGATATAGATAATATTTGATTCACAATAGGTT
TAACTTTTAAAGCATCTGTAACATCTCTTGAATCTCTAACCATTAAAAAGGTATCGTCAA
ACAATTGGTGTAAATTAACTTCATTGTGTAAATGATTATAGTGCTTATAGAGAATATTAG
CAAATCTTAAGTAATTACCTTGCTCAAATTTATTTAAAGTTAGTAACTTTTTATAAGTCT
GTTTTGTAAGATTGAAGGCTTCATGAACTTTCCATTTAGGTTTTTTAGGTATATGGAATA
GTAATGCATTTCTTTCAAATAACCCAAATTCTTCTAAGTTATTTATTTTATCAATATTTT
TAACAATATCTGTTAAAGTTATTAAGTAATTAGAAGTTGAATTTTCTCCTATAAAAATCC
TATATTTATCTCCTCTATAATTTATATGACCATAAACATCTGTATTATCAGGACACCAAC
TAGAAAAATCAAAATTATGGTGCTCTAATGTTTGTTCTATTATCTTTATTATAATTCCTC
TAGTTAAGTTAGGTTGTGCATAGTTTTTTAAAATAACATTTAATAAAACAGATAAAGTTA
ATTCATTCTTATATTCACTTTTACTAATATCATCTTTATATAGGTTTAAAGTTATTTCTT
TATTAACAAGACTATCTGTTAAGAAAACCTTAACTTCTCCTGTTTTAACGTCAAATGAAC
TTTTATTTTCTAAAACCCATTTGTTACCCATATTATGTTTATCTCTAATATGTTTAACTT
TAAGACCAAAAGATGAATAGTTTTCAGTACTTGGATGCATGTACCAAACACGGCTATATA
ATTCATCTGTCATAGCACTATAGTACTCACTAGAACCTTTTTCTATATCTTCATTCATAA
CAATAATAGATGACTTTATAAGACCATATTTACCTTGGTCTAGTACATCCATAATATCAT
TATTTAAACTATCTACTACTTTTTTATATTCTTCTAATTGTCTAGATTCATTCCTCCATA
AATGGTCATTACCTTCTAGTTCTTTAATTTTTTCTTCAACATAACCTTTTGATTGTATAC
GTCTTCTACTCTTATAACCATATACAGGAAAATCTTTTCTTTCTTCTCTATTAGATTCAA
TATACTCTTTGTAACTTCTTCCTTTATTATCATCAACTACACCTTCAACTAATTTTTCAA
CTGTTTCATAAGGGTTACCTTCAAAGTTTGTTACTTCTTTATTACCACATAGGGCTAAAA
ATAAATGTATTTCTGTGGCTGTATCAAAACTAAATATATTATGAATATCTCTAAATAATT
CTTTAGAACCTAAGTTAATTATATTATTTTTCTTTTTCTTAAGAAATACATCTTCTTCTC
CTATATAGATACATCCTTTATTAACCTTAGGTAAATTAATAATTTCTTGTTCTGTTAATC
CTTTTTGTTTATAAGTTATTGCCATTTAAAATCACTCCTTATTTGTTATGTACTAATCAT
ACCATAGTAAATAATATTTGTCAACAAAAAAAGAAGAACTTTTTAAAGTCCTTCTAAATG
AGTTTCGTATATAACTTTTTGAATTTTATTTAATGGTTCTAAATCTAAATTCATAATAAG
TTTTTTATACTTTCTTGAATTTTTAAAATTGATAGTATTTGGCATAGCAAGAGCTTCATC
AACATCTTTAGTATAGCTTACAACATCTGAATAGATATCTACTTCTTTTACATATAGACC
TTGAGTTAAACTCCTAAATACTACCTCATTATGTGCTATAACTTCTTCTTTCTTTTCTAT
GCTCATTTATAAACCTCCTGGTCTACTCTACACAAACAAGTACGTATTCTAAATTAGTTA
AAGAAACTGATTTAATATTGTTTAATTCTTGTAATTTCTTAATTTCCACATCATAGTTCT
TACTTATAGTCCATAATGTCTCTCCTGCTCTTACTTTGTGATAATATTTATTTCCCTCTT
TGATAAGGTCATTCAATATTACCTACCCTCTTGAGTAATAATTAGCTTGTAGATAACATA
TAAGTATAAGAACAAAGTTTACAAATTCAGTAGCTATAATATGAACATAGGTATGTGTTA
AAACCATACTTACAATTAATGAAGCTAATCCTAATCCAATAATAAGAAATAGAAATCTAT
TTGTTCCTTCTGCACTTTTAGTTTTATAAAAGGTTGTTATCTGAGTTACATACGCAAGGA
TAATAGTAATAGTTGCTACAGTTTGTGTTAAGGCTGTAAAGTCACTTAATAAAAATAGTA
ACAGTGAGAACACAATAATAAAAGGTATAGAGAAATAGTCCTTTTTTCTATATGAAGCTA
CTAATAAGCAAACAATACCTAAGGTTAAATTAAGACCTACAGATACTATTTGAAATACTG
AAGCATCAGTTAATAATAAGTTGTAAAAACTTATACCTACTGTAGCTACAATTAAATACC
AAAAATAGTTACTAACTCCCTTGACACTTTCTGCTTTAACTAATGCTACTAAACCTGGTA
TATATCCTACTGTAATTAATATAGCATATAATATACTTAAGTAATGTGATAAATTATCCA
TCTTGTTCCCCTAATTTCTCTAATCTATTAATAACTTCTTCCCATGAAATAAATCCTTCT
CCGTCTGTTAGTTCTAAAACCATACCATACACAAATTGGTTCGTACTAAATTCAGCTCTG
TCAGGGTCATTGTATGGTTTACCATGTCCTTGTCTAATATCCGAGCAGTAGATTAATACG
GGTTTATTTACAATGTTTTCAAGTTTATCTACTATTAATTCTTCTTCAGTATTTAATGAC
GTTTCAAACTTATTTGTAAAATAATTAAAATACTCTTCTCCATTATCATATATATGGTTA
ATTGTTTCTTCTGCTTGATGTTTCATACCTAATAAAATACCGAGTTCTGCAATTGTTCCT
AATCCTTCATTAAGGATATCAAATACAAAAATATCTGATTCTTGCATAGCCTTAAAGTCA
TTAGTTAAAATACGTTCTGCTAGCTTAGTTTGTTCTGCATTAGCTTTATCATTTATTGAC
TTATCTTTGTGAGGGCTATAAGGAGTTACTCCTACAATGCCATCTACTTCTTTATGTTGT
TTATCTCTGTAATCTACCATAGCTTCATTTAGGATATGTCCACCCATATAAATTACTTTG
TCTTTAATTTTATTACCCATCTATAGTATCTCCTTTTTCTTCTAAAATTTCTCTTAAAAT
ATGTGGCATTTTTTTCTTAATTTGTTTATCTACTATTTTCAGTATATTTTCTTTTTCTTC
TTCCATAATATCATCAACAAAGTTTTGACCTACTTGTTTCATAATTAGACCGAAGTTTTC
TAATTCTAAATCATCTTCAGATAATCTATCTTCTTCTATAGCCCTAAAAATCATTTTTTC
CATTCTTGCTCTTGTAATGGCATAATCTGCCACTGACTCGTTCTTTTTTACTTCTGTTTT
CATTTTTTGACGACTAAATTCTTTAAACTCATTAGATACTAATTTAAAGTAGTCATCATA
TTCTGATTTACCATCTAAGTATTTAATTACTATACCTTCACCCTTATCAGGTTTAACTGT
CATGTCAGATTTTCCTACTAATTCTTGAATTTCTTCAGGTTTTAAATCATTTAAGTAGTG
AGATGGTTTAGATACTAGCAAAGTTTTAACTGTTTTTAACCCTAAATGATGTGCAATTAC
ATTCATGTCTTCTACTGATAAATAAACTTCATTTTCTTTATCATAAACATCAAATACATA
AAAATTGTTGTAAAATTCTTCTTTGTACTGAATCTTATGTTTGACTAACCATTCACCAAA
AATAATGTATTTTTCTAAGGCTGATACGTACGTATTTCTTACATTTATATTTTCATGTAC
CCAATCATAAAAACCATTTAAAGTTTCATTCTCATTTAATTTTTTTCTACGTGAAAAACA
TACTAATTCACCATTTTCTACTGTGAAGCTTGCATTACTTCCATCTAATTTTTCTTGTAC
AACTAGACCTCTTTCTTTAAATTTATCTAGTACAATACCTTTATTTTTTACTTTAGTATA
CGATTTCATTAATTATCCTCCTTTGAATTATGTACTATAGAAAACAAAATAAGACTTACG
CTTGCTAAAAATGCTAATACTACTAAACCAGGTAAATTTAAAACTGTTGATAAGAATAAT
GATATTGCACTTATAACATAAACTAGACCGCTTAGAAATAAAGTTAATAATACAATTGTT
ATAAGTTTCACCAACCAATTGTTATTAATAAATACCTTAGCTAAATAATTCATAAAAAAA
TCCTCCTTAGTTATTATAGAATAATTATACCATAACTAAGGGGATTTGTCAACATATTAT
TTTACCATTTAAAATTATCTGCATATTGTGCAAGCTTAGAGCGGAAATTAACTGTAAAAT
TATGAAATACTGCTCCTTCATAATTTTTAAAGTATTCCATATAATCTCCAAAACCTGATT
TACTTTCGTTCTTTAAATCTATTTGTTTAAAATTACCTTCTACTATTACAGTAGAATTTT
TTGTATGAACCCTTGTAAGAACTTTTTTAAGTTCACTACGTTTAAAGTTCTGTGCTTCAT
TTATAATTATAGTAGCATCTCTTAGATTTCCACCTCTTAGGAATAGATGGGATATTTGAG
ATACCCAACAATCTCCTAGTTTATCTTCTTTAACATTATCTTCCATCATTAACATTTCAG
TTATTTGTTGTTCAGGATTCATATTAAGTTCAATAAGGGCATCATGTAATCCCATGAAAT
AAGCCATTTCTTTTTCTGTCTGATTACCTGGTCTGCTTCCTAAATCTTCTGATACTGGTG
AAATTATAAATACTAGCTTTCTATTTTTATTAAGATAGTCTGCGTAAGCACAGGCTACTG
AGCACATTGTTTTACCTGTACCGGCTTGACTCTCATTCCAAAGTATTTCAACATTATCAT
TAAAGAAATCCTCACAGAAATCTAACTGCTCGGTTGTAGCTTTTTCAAGGAATTCATTAA
AGACTAGATGTTCTCCCATGTTGTATCTTACATTAGGATAATCTTTTAACTTAAAGTCTA
ACTCTTTTAGTTGTATTGCCATATTTTAAAGTTCCCCTATCTATAAATAGTTTTACTCTC
TTTTAATATAGTACTAATTTCCGATATATTCTCCTGTTGAAGAGCAATAATTACTACATT
CACATTCAGGGTAGTTATCACAAACATCTTCATCTTCTACATCATCATAACCAATATCAT
AATTATTATAATTAAAATCTACAATACAATTTTCACTATTACCTTTAGATAATCCTGTAT
AAATAATATCATCCACAGAATCCCAATCGTTATCTGCCAAGTAATTTACACTATCTAGTA
CTGATTCATTATCAGGTAAATAAATACTACCGTCTGAAAATTTAATTAAAATATCACCTT
GAGGTAAGGTATCATTAATTAAATCAATCTCTGTTTCTTCTTCAATAGTGAATACAGTTC
CTTCTAATCTTTCCGGTGTAGTATGTGTTAAATGTTTTACAGTATCCCCTGATTCTTCAT
AGAATCCTACTGCATTCATATCTTTATTATATTTTGCAATAAATTTACCATTGTCACTTA
CCAAATATTGACTAGTTGCATTATAGTCGTTTGCGTCATCTACTGTCATGCAAGGGTTAT
AATCTTTAACATAATAACTAATTTTCCTAACATCTGCTGTTTGTACTTTCTTACCTTCAC
CTTTAATTACTGAATTAATTTTCTTCATAATATTTTCTCCTTTTTATATATCAATTGATT
TTTTTGCAAGATTATCGGCATAGTCATTCCATTTGTCATTTGAATGGCTCTTTACTTTTA
CAAAGTTTATATCTATTACTTTTTGGTATTCTCGTATCATATTAATATATGTTTTACTTA
GAATATTTCTTGCAGACCAAGTACCTTCATACCAATGTATTAAACCAATATAATCTATAT
AAACTATTGCCTGATTGTATCCTAGTTTTATAGCCTCTTCAATACCATAACAACAAGCCA
ATATTTCACCTGCAACATTATTATACTTTATTAATCCTGGTTTGTCAACACTTTTACTAA
TTTCCGATATTATATTTCCTTCTTTACTTACCAAGACAGCACCTGAGCCTACTTTACCTT
TATTATATGAGGAGCTACCGTCTGTGTATATATTTACACTATCCTGCATACTTATAATCC
TCCATAAATTGAGGGAATTCACAATCTGAATAGACTTCTCTGCAAAAAGATACTGAGATA
TAGTTAAAATCAAAACATTTGAAACAGTGTTCTTGAACTTCTTTTTTATCTTTAGCAATC
ACATTAAATTTAAAACCATCAGCTATTACTGTAAATACTCCTTTTTTCATAAAACAAATA
CCTCCACTAATTTTATTTTAAATTAATAACTAACTCAATAAATGATTTAATAGTTTTATT
TTTACCTTCATCAATATCTGAAAAGAAATTAATTAAACTGTCATCCTCATCAAATAAATC
TTCAACATCATCAAATTTATTTAATATGTCTGTAACACTGTAACCCTCTTCTGATATATA
CTCATGTAAGTCTTCTCCATCTTCTGACAGTGTTGCTTCTATTTTACCATTTTTACTTTC
AATTAAATATAAAGTATTTAACACTTTAACAGAATCTACAACTACACTGTAGTTACTAAT
AGTAGGATACTCTGTATAAAGTATTTCTACATTAGTATTCATATAACTATCAATTACAGA
GTTAACTGTATCTCTTTTTAGCTCAGATACATTATGTTTTCGTATAGTAGGAAATTCTTC
ATCATATTCTACTAATTCTTTTCTATCTGTATTCAATAACTTGTCTAAAGAGGACAACAA
TACTATTTTATATTGGTTATCAGGAAGACTGTCTGTAATTTCCATTATTGTTAAAAACGT
ATCTTCACCTAGAACTTTGTTTATATCTTGTAATTCAAATGAATCTACCATTTCAATAGT
ATCATCTATATCATCTGTAGTCATTAAAAAATTAACTAAATTATTATTCTCCATCGTCTT
CCTCCAATTCTTTAAATAACTCTTTTCCTGGAGTATTTAACGCTTTCTCTAACCGCATTA
AATTAGCACTTCTTGGTTTCTTTTTTCCATACTCCCAATAAGATATAAGAGAGTAATGAA
CACCTATCTCAGAAGCTAGACTTCTTAACGTATGTCCTTTTTCTACTCTAATTTTTTGAA
GGTTTAGAGGTTTACTTTCCTTTTTTTCATCCATAATTATTTCTCCTCTACTTTTAAAAA
TTTAAAATCCTCAGATGCTTTTGCATTTTTTAGTATATACTCTTGTGATTTATTTCTTGC
CTCTGCCTTACTTTTAGCATATAACTCTATATGAAATACATGAGGTTTTTTTAAAGACGG
TGACTCGTATCTCCAATAAACTTTAAAAAGTAGTGTTTCTTTTTTTAAAACATTAATTCG
AAACCATCTTTTAAATTTATTCATTCATTATCCTCCTCTATTTATTTGTTAAACTAATTA
TAGCATAGTTAACTTATGAAGTCAACTATAATATACAAAAAAAGACTAAGAAATTAATCT
TAGTCTTAATATATTAATAACTATTATGTGCGTTGTGGTATGCAAGAGCTCCTGATGTTG
AACCGTAACGGTCAATCATATATTGTTTTGCACCTTTAGTTTGTTCTGCTATAGAACCAC
CACTCCATGATTTACCTAATCCTTGGAATAATCCTTGAGCTCCTGATGATGCATTAACAG
CATTAGGGTTCATTGTAGATTCACGCATAGCAATTTCAATCATTGCCTCGTCTCCACCTG
CTTGTCTAATCTGTTCTGCTACAGAGCCTCCTGTAGAACTAGTTGATTGTGTAGGTTGTT
TAGTTTCCTTTTGAACTGGTGCTGATGTTGTTTGTACTTCTTTTTTAGTATCTTGTTTAT
TTTGAGTATCAAATTGTGCTTGTTGTTGGTCTACTTTTTGTTCAGGTGTTTGTTCTTCTC
CTGCTAATCTAGATACTGTATTATCTACTTGAGTTGAGCCTGAATGGTATTCATAACCAA
AGTTACCATTATAATTATAGAAATGATAAGTAAATTCACCATCACTAAAAGAGAAATCAT
AATTACCTGCTTGAATTGGTTTTGTATTTACTTCTGCTGAATTTGATTTAGCTTGTTCTG
CTAACTTATTATAATCAATTTCGTCTGCACTAGCTTCATTTGTAGCAATACCTCCAAAAG
TAATAGCTGTACCTAATGCTAATGTTGCAAAAATTGTTTTCTTCATAAATTTAAAACTCC
TTAAATAATTTTTTAGAATTGTTTATTTGTAAACCGACATAAGTAATCATAACATATATC
TTTAAATAACGCAAGTATAATATAGCACTAATTAGTGTAATATTATTAAGGTTTTATTAC
AAACATTACAGTTATCAGATAATTAAATACAAAAAAAGAGAGGTAATTATATTTACCACT
CTCCAGTTTCATTATATTTATTTATTACATTATCTCTTAATTCTATAGCCTCTTCTAAAG
ATTTTGCACTAAAATATTTAACTTTATTTTTTCTTACAATTTGTATATTATATACATTAT
TTGATTTTTTGTATATATTATGTGTACTTTTCTTTCTTATATTAGTTGAGTTTTCAGACC
TAGTAGACCACTTAACATTACCAGGTTCATAATTACCATCATTATTTATTCTATCTATTT
GATAATTTTCATTCGGAGGGTCTCCCATATAGTCGTAGAATTTTTTAAAATCATTCTTCC
ATTCTTCACATATTTCTATACCCCTTCCTCCATAGTTTTTATAATTTATAGCGTTAACAT
CGTAACAACGCTGTTTCATACCTAACCATCTTTGGTACATTGGGTTACTGGATAATCCAT
GGGTAGTATTCCTTTCTCTCATTAACTCACTATGAATTTTATTACTCTCACACCCACAAG
ATTTTATTTTACCTTGCCTTAAAGTGGAGCTTCTAACTATTATTACTTCTCCGCATTCAC
ATAAACATTCATACATTTTACATCTTGATTTATCCCTCTTACTAGACTCTTTTATAACTT
TTAGTTTATTAATAGTTTCTCCAATCATAATATCTCCTCCTATAATAAAACTATAGCATA
AAAAACCACCTATGTCAATAGGTGGTTAAACATATTATTTATTTAAGTTTGTAATAACAC
TATCTGAACCTATACTAATAGGTTGTTTTCCATTCCATTTTTCAATTAATTGTTGTTGTA
AAACTTCCTCTGTTAAGGATTCACTTCTAATGTCATTGGCTTTCTTTTCACCTTTTGCTT
CAATTTCTTTCTTTTTAGCGTTTTCTTCTGCTATTTGCTTATCAACTTTAGTGCGCTCTA
GTTCTTGGTTTGCTTTTACTCTCTCATCAATTGCTTTTTGAGTATTTTTATCTGCAGTTG
GGCTTGATAATGCAATATCATCAATAATAAAACCTTGCTTTTCTAAATTATCATTAAGTT
TATTTAAAGTATCTTGTTTAATTTCTCCTGTTTTTACACCAAAAGCATCAATTACAGAGT
ACTTAGAAATTGCTTGTCTAACATTATCTTGTACTCTAGAACGAAGATACCCTTTTTCAA
GTTCTTCTATGTCAGCACTTCCGAATCTATTAAAAAGGTTTACTGCCTTAGTTGCATCTA
CTTTATAAGATACATCAATGTCTAATTTAATATTTTTACCATCTGAAGTTGCTACATTTA
AATCTTTATATTTATGTGTTTGTGTTTTAGTTGGGTATTTATTTACCTTATCAAAAGGTG
CTGTTAAATGCCAACCCGGTGATTTAGTATCTTCCTTAACACCATTTACTGAGTATACAA
CTCCAACATGACCTTGTGGAATCTTAGTAATACACATTAATAAAATAATAAACCCTATAA
TTGCTAAAAACCCTAATACTCCTGAAATAACTACTGACTTTCTCATTACATTTCTCCTTT
TTCTATTTCTTTTATTAAGCTATTTAAAGCTTTTTCCTCTTGGTCTATTTCTTGTTTATC
GGCTCTAGTTACAATTGATTGTCTACGGTCATTTAAGAATTGTTTTTTATACTTTACATA
TTGTTCTAAACCGTATTCATCTAATGTACCTTGCCTAACTAATTCCCTGTATTGTTTTCT
TATGTTACTCTTCTTCTCTTTCATTGAAAGAAAATCAAATAAATAACTTATACCAAAACC
TACAAGGACTAGAAAAACAATAAAAATAGCAAAATATGTTAAAAGTAGTGCCATGTAATT
CCTCCTTTATTTGATTACATATATAACTATACACTATGTATTTAATTTTGTCAACACTTT
TTTGCAAAAAAAATAGACGGATTTAAAATCCGTCTAAATTTATATTCTATTTGAATACTC
CCCAGGCAACGCCAGGTATTTGATTAGGTGGAACACCTTGACAAGTTCTAACAGGGCAAT
ATACTCTGTTACCGTTGTAAGCATTATAACCTATCCAAATGTGACCTGCTTGGATACAAA
CTTCGTCATATACAATTGTAGCCCCTGCCGGTAAGTTACCGCCTACTGGAGCATTTAAGA
ATGGAGAACCTATTCTAGTTACTATAGGTTGGTTACCATTGACAAATGTTGCATTTTCCG
GTTTATACCAAGTTCCGTACTGGTTCTTTTTCCAAGAACCTGTAACTGGTCTAGTTGCCG
GTGTACTTGCGCTACTTGTTTTACCATCTTTAACTACTGTAGAACTTGAAGTTCCTTTAT
CCATGTAGTTTTTAATTTGTTTAATGAAATAATCTTTTAATTTATTCATTATTGCTTGTG
ATGGTCTTCCTTGTGTTACTGGATTAAATCCTGTATGAAGAACCATAGAACGGTGAGGAC
AGGCAGTTGGTACAAATTCCATATGCAATCTTACAGTTTTACGGTTAGGAGTAAGACCCC
ATTCTTTAAATTTCTCTGCTGTAAATTGGAATACTGCTTGTTCATTTTTAAGGAATTGAG
CATCACTAGCACTCATTGATTGACAGACTTCAATACCTGCAAATCTAAAGTTACCTGAGT
TTGCTCCTGTTCCATCCGATTATTCAATAAAAGACGTAACTCCTTTACCGGTTCTCTTAT
GAACTCCTTATAGTTTCCTATAAGACTAGACTATATCTTCACCCTAATTTTGTTAGGGGT
TCTCCATTTCGATTTAAGGGATTCTCACCCACTCCATTAACTTGAGCCCTACTCCTATTG
ACGATTTATTTTTATTGGCACTCGTCCGAGGGATAGTCGTTGAACCTTAATATTGTTTCC
AAATGTATCCGTAGGCTGTTTTTCTCTCTCCTTTGATACATCTTCCTATATTACCACTTC
TTTTATTAGAAATACCTAAGAACTCTAAAGCCTCTTGAGCTGTGTAAAAGACATTCAATA
AATTACCTTCTAAGTCATACTGAGCTATATTATAATTTATTTCATTTTTTAATCCTGTCT
TTATTGCATGTTCTCTGTTCTCGGAATTAGAAACCCATTCTAAATTTCCTACACTATTAT
CATTTTTACCATTTAAATGGTTAACTTGTTCTTTATTATCAGGATTAGGTATAAAAGCCA
TAGCAACTAAACGATGTATTTTAGGTGAATGGTATCGTAACCTTACAAACAAGTAACCCT
TGTTATTTTTTTGAAGTTTTAACTTTTTAGGCTCTTTACCTTTATAAGATATTACTTCTC
CTTTATCAGTAATAGTGTAATTTTCATATATTTCTAATCCAGGTATTTCATTTAATTTCT
TTTCCATAATAACATCTCCTTTACTTAAGTATATAGGAAAGTTATTATGTTGTCAAGTAG
TTTTTTAAAACAATATTCTTGGATGCTGATTAGCATAGCTTGATAGCCTTAGCCTCCCAG
TCAATTAAAAGAACTTTCATTATACATTACTGTATAACAGGGCAATTTATTTACCCGTGT
GCCAAGCAATTTGATTCTTAGCATCTATTGCTTCCCATACATAACCTTCAGAGCCGTAGT
AATGAGCAATACCATTAGCGTATCTAGCATAACCTGCATTAGCTAATGAATTCTCGTATT
GTTGTCCTGAAGAACGACCTGCATCGTTGTGTATTACCATTCCTTCAGGTTTTTTACCAC
GTTTATCCATTGTATAGTTAATGTGATTCTTAGAAACTTTTAGTGTTGCTTTCTTTTTAG
GTGCAGGCGTTTTACTTGCGCTTTTCTTAGCTGTTTCTTTTTTAACAGTAGTTCCTGCTT
TTACAGGTATTTCAATGAAGTGAGTTAATCCGTAATAATTATCTACACGTTTTGTAGGTT
TTTTATTAGCATAACCATTCCAGTTTTGCTCTAAAATAGTAAATGTAGAAGTATTACCTC
CATCATATACAATACCTATGTGACCCCACTGTTCATAACTACCGGATGTAAATACCGCAA
TCCAACCTTTTTTAGGTACAGTAGAAGGTTTATTTTCATGTATTTTAAATCCAGTACCAT
AACTCTGTTTAATTTGGTCTTTAGCATTACCCCAAGTTCTAACTTTATTATCTGTTAACC
ATAAAACATAGTCTGTAATAAGGTCTTGACACTGAGCGTGATAGTAACCATCTGCATCAA
TGGCTCCTGCTTCCATTACACCAAATGATGGGTCATAACTTGTAGCTTTTTTAACTCTGT
AAGGGCTATCTACTGTTCCTTTTGCATAAGCATCTAAACGTTTATTTATTTCTGCTTGAG
TCTTAGCCATTACTTAACTTCCTCCTCTGCAAATACTTTACCATGTTCCTCGGTATCTTC
TTCATCTTGAGAAGGTGCTGAACCACCATCAATTTCATCTTCAATAGCAGGTACTTCATC
ACTATCATCTGTGTCAGGTTCTGCATTGTTTTCGTAGCTGTCTATCTCAAAAGTACTAGT
GTTATTTGCATTTGCTTGCCATTGAACGAATTCATTAGGGTCTTTACTATCACGAGGTTT
AAGATAGTCTGTTTGAACAATATCACTATCTTTAAGACCTTTAGTATTATTATCAACAAT
AATACCTAAACCTGCTAATAGTGTTAGTATAGAACCTACAATATTTACACCTTGCTCAAT
TTGAGCTGAGTAGTCTAAACCGAAAGCACCTATAATTTGGTTAGCAAATAATGCTACTGC
TGATATAATTGCTACCCAAAATGTTTTGCTCTTAGTTCTTGTGCTAAGGTTTATTCCTCC
AACAACTTTAGGTTGTTTAGTTTCATTAGCCATTAAAAAACCGACCTTTCTATTATATTT
ATTTCTAACAATAATATAACAGTAGGTCGGTCATGTTTATCTATATTAATTTAACACTTA
CTCATTAATTTGGTTTAGTTTTTTGATAACTTCAGACATTTGTTTGTTATCTAAATCTTC
TAATTTAGTTTCAGGAAGTAGCTCTAACTTATCCCAAACTTCTTCTTTATTAGATACTTT
ATTATTAATAATTGCCTTACCAACTAAACTTTCCGTATAATATAATTGTTTTGCTGATGC
CATTTGTATCTCTCCTTTTAAATATGTAAAGTATATAGCTAGTATCGTATCCTAGGAACA
AACACTTGCGCTATATACTCAATGAAATCCTACCCTCATTCGAGGACACAGCAAACCGGT
TCGTCAACCGCACATATGAATTCTCAGATTTCATTTATGTAAAACACACCCTCTTTGATT
TGCACAAAGACTAAGGGTTTTGGAGACCCTTGTACTACTAATTATACTAAGGGTGTTTAT
TATGGTTTCTATTGGATTTGAACCAATGACACCTAGAGCTTCAATCTAGTGCTCTACCAT
CTGAGCTAAGAAACCTTAAAACGACCCATACGAGACTCGAACTCGTACTCTCTGCCGTGA
CAGGGCAGTGTGTTAACCAGTTACACCAATGAGCCAAAATTATAATGCTATACCCTAACC
TTACCTTAATGTATAGCAGGTTTTTATATAAGCTCGAAGCAACGATTATTACCACTCATA
ACAACTATATATTAAGTGAAAGGAGGTGAAATGAACAAAACGTGGTAATTGGTACTTATA
TAGGAAATATGTATAATCTACAAGGAGTAAGTTATTGGTTCATAAAGGAGTGTGAACAAT
AAATACATGAAAGAGTGAAAGTTTACTCCCTGTAGATTCTTTTTTTAATTATCAATCAAA
GGAGGAAACTGATAATTGTTAATAATAAACTATAAAGAGGAAAATATTTATAGTCACATT
CTGATATAATGCAACTAAATATCCAAGCATAACCCGTCTCACGAGGAACCTACCTATAAG
ACCTGTTATTAAGTGAATCACTACGATTGACTCTATTAAGGAGCTACCTTAAGTCCATCT
CACGCAATTTAAAAGGGACTTACAAACCGTAAAACGGTAATAAGTTTATTAAATAATGTG
ATATTAACATATTAGTTAATAACTTTCACATGGTCGAAGAAAAGTAAATTTATTTGATTA
CCAAATTATTTTTATCAAATATAGCTCTTTTGAACCTGTAGATTTATGCTACTTATACTG
ATAACCTCTATTATCTAACACATTTCTGTGCTCCAACTACAGTTAGTCGTTACAGCGTAT
CTTTCTAGGATTCCGCTAAGACCCTAAAAAGAAATTAAACCCTAGCCGTTATCATACTCT
ACAGACCTTATAAGTAAGTACCAAGTATACCAATCGTATTTAACAATACTAATGACGACC
CATCCTACCGATATATCTCCGATAGGTTTTGATTCGTTTGATTATCTTGTACCTTATGAC
TACCAAATCATTATTCAGTCACTATGCTCAGATATTTAGTTGTATTATTTATATATTAAT
TATAACATAATTTTTATTACTTGTCAAGTTAATTTCAAAAAAATTATAGAAGTAGGGACG
TTTACCTACTTCTATTTAATTTACACAAGGATGATAACATTGTTATTGTTTTATACTGGA
AAACAATGTAATAAAAACAGTGATGTGTAAGGTATTTGTTTTATTGTTAATTATATTATA
GCATATACTGATACCTTTGTCAAGTTAATTTAATACTTTTTTTAAAACATTAGTTATCTT
TTGTTAGTTCCTCCTGAATAGCATCCCATCTTCTTTCTGCTTCACTACGATTATCTTCTA
TATGTTTTGTAGTTTTACAACATTTGATACAATATATATCTTTGATATGACCTTCTTCTC
TTTTATTTGCTCTTTTTCTTGGTACTTTGAATACATTTCCACATTCTTTACATATTAAAC
TTGAGTAAAACATTTTTTGTCTTTTCATAATTAATCAATTCCTTTTCTCTTTTATTTGAT
AATTTAACTATATACTATATTGATAAATAAGTCAACAGTTTTCTAAAAATAATTTAAATT
ATTTTGAAGAATACTTTAATATCAAGGGTTACAAGAGAAAAAGTACGTATTTAGAAAATA
AGGAGTACTCCTATTATATATAATTATATTCTGATATAGAGTAATAAATAATATTAAATA
TATAATTATAATTAATAAGGTTGGGAAAATTGATATAAACATAACTGATACTGCTTATAG
ATACTCAGTATAAAAGTAAAATCCCTTAGTATCAGTACTTACAGGCAAAAAAGTACGTAT
TTAGAAAATAAGGAGTACTCCTATTATAGTTATATATATTTATTACTATTATTAATTACT
ATTTAAATATATAATTATAATTAACAATGTTAGAAAGTCAACAATAGTATAAATAAAAAA
GTGACTACTTAAAGTCACTCAATAATTAGAATACTATTTTAAAAGATTCTATTCTGTTTG
GATTAATATATACTTGAGGTGAAGTTATAGCACTTTCAGTATATACTTTTATAGAGGTTT
CATCCATTCCTCTTAACATATAATCTATATCTTGCCTATTGTAACTCTTTTCATCAGTAG
ATACTAAAAAGTATTTAGCTCCACTTGACATTGTTATTTCAATATGTTTTGACATCTACA
ATCTCTCCTATGCAAATTTGTTAAAGACAAAGGATAATATAGCTCCTAGAACAAGTAAAA
GAACCTTCTCAGTTGTATCCTTTTTCTCAGTATCCTTAGTTTTTGTACTTTCAGCAAGTT
CTGAAATCTTTTCATCAAGTCTTTCTAATTGGACGTAAATTGCTGATTGTTTTTCACTAT
TGACAGCTACATCTTTATCTATACTAACTATCATTTTTCTTAGTTCAGCTACCTCAACTT
CTAAATCTTTGAAAGTTCCTCTATCTATATAATTACCTTCTTGTATCTTAGACTTAATAG
TTTCTACTTGAGAAACAAGGTTGTTTATCTCCTTATCCAACTAGAATCACCTCTAAGGTC
TAACCGTTTCAGATTCAGAATGGATATCATAATTTTCTAAGAAATCATTGATAATCTCCA
TATAATTATCCGTAACGACTTTTCCGTAAGATGTTTTTGTATCAATTTCAAACCTAAGCT
TACCAAAACTTTGGAGGTCTAATTCTTTTATTACAATATTAGGGTCATCAGAAGGAAGGT
AATAATAGTCGAAGTATATAATTGAGCCATTTATTAATACTCTGTCTATTCTATAGACGT
GGAAATAGCGTCTGTCTCTTTTAAAATGGGCTAGTGCATCTTTAAACTCTAACTTAAGGA
TATCCTTATATTTAGTCAAAGTGGTAACCTCCTTACTATTAATTTTTAAATTTACTTATT
TTGTGGTATAATAGTTATGATAAAGGCAGTTATTATAATTATATTAAGAATAATGATAAT
AATTATTTTTTCTGAGAAAATAAGCCAAATACTAAAAACAGATAAAGCATAGATAGCTGA
TAGATATACTATATTAAGAGTTACCTTACTTTTATCTTTTCTATAGATAGAATAACCTAA
AGACGTTGTAACACCACTAAGTATAAAATAATAGAAACAAAAAAGAGGTATAGACAGAAA
AAAAGATACGATAATCATTGTTAAACACCTATTTCTTTTTGACCTATTATTTCTAGAACT
TTTAGATTACACCACTAATATAACATTAAAAGCCAGTCATAAAAGTCAATTGTTAGATTA
ATAATATAATAAAAAAAGACAATAGGAGGTTAAAGTGGTTGAATAATAACATAGCTATAT
TCATATTCAAAACACTGGTTATCATTATATTCTTACTACTAATTTTGTCTGTTATTAATT
CCTTGTCCCTTATTTACTCAATAAGACCGAGTGTAGTTATGACATACTTTATCTTTGGTG
GTATTGTTTCTAATGTCGCACTTACTGTAACAGATAAGTTCTTACTGAAGAAAGAAGACC
CCCTACCTGAATATGTTCTTAAAAAAGTAGAGATAAATGATAAAGAAATAAGAATAATCA
AGAAAATAATAGAAAGTAATTATGGTATAACAGCAGAAGAGATAAAAGTTAGGGCTAAAG
CACAAAGAAGAGTAGAGGAAGATAGTAAAAAGGAAGATTACAATGAAAACAAAGAAAGAA
ATTAAAGAACAAAGGAAAGAACTTAAGGATGGTGCTACATCTGTTTCTTTAGTAAAAAAG
GGAGATAAGAGAATAGCTAGCCCTAGTAGAATCTGTAGTCTATGTGGTCAGCAGTTATCA
GGTATGAATTACACTAAAGGAAAAGCATTATCAAAAGTTAATCATTTTCATTTACAGTAT
TCTAAGTATATTTATTTTGATATTTGCGCAGATATCAACAATTGTTATAAAAATTTAAGA
AAACGAGGTGAAATGGATTGAGTGCAGAAAATATTAGAGATATAATTAACAAGAAAAAGT
TAGAAGAAGAGGATACAAGAAAATATATAGCTGATGGGTTTATGAATGGTATCGGTAAAT
TAATGTACGAATTCAATAAGAAAGTAGATAACAAAGAAATAGAAGTTAAAGACCCGAATG
ATTTATACAAATTATTTGTGATATTCTCTCAAATGCAAAATATGGTCAATGAAACTTCTG
AAGGAGGAGCAATACCTCAACTATCTAGACCTCAACAGGAATTATTTGATGAGATTACAA
CAGAAGATAGTAATGGAGAATCTACAGTTGATTTACAGAAGATATCAGAAATGTCAGCGG
AAGATATTACAGCAATGATTTCTGAAAAGGAAAAAGTAATGAATGAGGAAAATTCAGAAA
CATTCTAAGGAGAAAGATATAAATGGATGGAAAAGAACTAATTAAGATAGCACAAGAAAC
ATTTCAAACTGAAAAAATAACAAGAGAACAGATAGACCATATAATCAATATGCTAAATCC
TTCTACCTATATGCTTAAGTATCATACACTGAGAGGGCATCCTATAACTTTTAGTATTCC
TAATAGAGATAGAAGTAAAGCACAGGCTCATAGACCTTGGCAAACTAGGATTGTAAATGA
TACTCATCCTAATAAGGCTGTAATAAAATCACGTCAGTTAGGTCTTAGTGAAATGGGTGT
AATGGAAATGGTTCATTTTGCAGATATGCATAGTTATGCTAACGCAAAGTGTCTGTATAC
ATTCCCTACAAATGAACAAATGAAAAAATTTGTTCAGTCACGTTTGAACCCTGTTTTAGA
GAAAGAATATTTTAGAGACATTGTTGATTGGGATAAAGACTCGTTAGGTTTTAAAAAGAT
AAGAAACTCTAGTTTATTCTTTAGAACAAGTTCTAAAGCAAGTACCGTAGAGGGTGTGGA
TATTGATTATTTATCTTTAGATGAGTATGACAGGGTAAACTTATTAGCAGAATCGTCTGC
ATTAGAATCAATGTCTTCATCACCTTTTAAGATTGTGAGAAGATGGAGCACACCTTCTGT
ACCTGGGATGGGTATACACAAATTATACCAACAATCAGACCAGTGGTATTACGGTCATAG
ATGTCAACATTGTGATTACTTAAATGAAATGAGTTATAATGATTACAACCCTGATAATCT
TGAAGAAAGTGGAAATATGTTATGTGTTAATCCTGAAGGTGTAGATGAGCAAGCTAAAAC
AGTACAAAATGGCAGTTACCAATTTGTTTGTCAAAAATGTGGTAAACCACTAGATAGATG
GTATAACGGTGAGTGGCATTGTAAGTACCCTGAGCGTACAAAAGGTAATAAAGGGGTACG
AGGGTATCTAATAACACAAATGAACGCTGTATGGATTTCTGCTGATGAATTAAAAGAGAA
AGAAATGAATACAGAATCTAAGCAAGCATTCTACAACTATATTTTAGGTTATCCTTTTGA
AGATGTTAAACTTAGAGTTAATGAAGAAGATGTTTATGGTAACAAATCACCTATTGCAGA
AACACAATTAATGAAACGAGATAGATATTCTCATATAGCTATTGGTATAGATTGGGGAAA
TACTCACTGGATAACTGTTCATGGTATGTTACCTAATGGTAAGGTAGACTTAATACGATT
ATTCTCTGTTAAAAAAATGACAAGACCTGATTTAGTTGAAGCAGATTTAGAAAAAATAAT
TTGGGAAATATCTAAGTACGACCCTGATATTATAATTGCAGATAACGGGGACTCAGGTAA
TAATGTTTTAAAACTCATTAATCATTTTGGAAAAGATAAAGTATTTGGATGTACTTATAA
ATCTTCTCCTAAATCTACCGGACAATTAAGACCTGAATTTAATGAGAACAATAACAGGGT
TACAGTGGATAAATTAATGCAGAATAAAAGATACGTACAAGCACTTAAGACAAAGGATAT
AAGTGTTTATAGTACAGTAGATGATGATTTAAAAACTTTCTTAAAACATTGGCAAAATGT
TGTTATTATGGATGAAGAAGATGAAAAAACTGGAGAAATGTACCAAGTTATCAAACGTAA
AGGTGACGACCACTATGCACAAGCAAGTGTCTACGCCTATATAGGATTAACAAGAATAAA
AGAACTTCTTAAAGAAGGAAACGGTACAAGCTTTGGTTCTACATTTGTTTCTACTGATTA
CAATCAAGAAGGAAATAAACAATTCTACTTTGATGAATAGAGGTGAAATAGACTTGACAG
ATAAATTATTTTATGGTACAATTAGTAATGAAGAAATTAATAAAAGTGTATTGAATTTGT
TATTGGGTGAGGAATTATCCTTAGATTATGTTTCTAAAAATAGTGATATTTTAGATGTTA
AATATGAACATGTTTATAAATCTCTAGGATTCGATAATTTCTTTGATTGTTTTTTATATG
CTAATAGAGAGCCTGAAATAGTCCATAAAGGTGGAGATAAAAATCTTGGTGGACTAAATA
AGGTTAAACGTACTGTTATTCGTAATGGTAAAGAAATGGAAATGACAGTTTACGAAGATG
GTAATAAAGAGAACGATAGTAAAGAAAAACAAGAAGGAAAAGAAGAAGTTAGTAGAAGTG
CAGTAGGAGCAAGAGCTATTTCTAATGGTGAAGAAGGAAAGGTAAACCCTAAAAAAGTAG
CAAATTCATTATCTAATTTAAGTAAAAAAGGTGTAGATGTATCCCATATTAATACAAACT
CATCATTGTATAAAGAGTTTGTTGATGATAACGGTGATACAATAGGAATTACATCTTTTA
AACGAACTGAAAATGATATAATATTAGAATCTTATGCAAGTTCACCTGATTCAGATGGTG
TAGGAGCAAGAGCTATTATGGAATTATTACGTTTAAGTATTAAAGAAAATAAAAATGCAG
TTGTGTATGACATAGAATTACCTGAAGCAATAGAGTATTTAAAAACTTTAGGATTTAAAC
CTAATAAAGATGGATACATCTTAAGAAAAAAAGATGTAAAACAATTCTTAGGTGATTATA
GTGATTTTATTTAGCACTATAGTCATCTATTCTATTGTATTTATTCTATATATTGTATTA
AAAACAATTTATATAAAGTCTAATATGAGTAGAATAGATAACACAACTGAATTATTAAAA
ATATTACAGGAAGATATTGAAGGTAAGATAAAAAAGGAAGGAAGAAATAAATGACTTTAG
AAGAAAATAAATTAACATTAGAAGAATCAATAACTCCACTTAGCAAAGAGGAGAAAGAAG
ATAGTATTAAAGAATTTAGCAGTTTATTATGTGAAATGGTAAATAGACTATATAAGTCTT
ATAATGTATTTAGACAAGACCCTATGGATGAAACTCAACGTCTAGATGGCTCTTTAATGG
TCTTTCAAAGTAGATTAAATGACCCTTTAACAGGAGATTTACATGATAAGATGTATAAAC
TTGCTTTTTCAAAACGTATTGATATTTTCGAAGCTAATAAGCAATTTAGAAAAGATGTAG
AAGCAGGTAAAGCAATTGAGTTAGGTGATGTAGCTATTATAGATACAGCATTAAGTAACA
TCCTTTCAGGCAATGAGTTCCAAGGAAGTATTTCATTTATGCTTAGAAAAGACTTTGAAG
AAAAAGAACGAATTAGAAAAGAAGAAGAAGAGAAACTTAATAACTTATAAAAGGGAAGAA
TTATGAGACTATATAAAATGAGGTATCATAATTGAAAAAGAAACCACAAGGCAATGAGGT
AATCATAACCATAATAACGGTTATGATAGCAGTATTTGTAGTCATTATGACCATATTTTT
TAATAAATATCAAGATGCTAAAGAAGATAAAGATAGATATCAAAGATTAGTAGAGATTTA
TAAAAAAGCAGATGATAATGATGGTGAGACTAAAAAGAAATATGTTAAAAGATTAAATAA
GGCTGAAGAAGAACTTAAAAAAGTAAAAAAAGAAACAAATTATAAAGATTATAATAAGAA
GTCAAGTAAAGAAAGACAAAAAGAAGATAAAGAAACTAGAGAGAAAATATATGATGTAAC
TGGTGATGATGACTTAATATTAGTAAAAAATAATATTGAGTTTAGTGATAAAGTAGACAA
GCCCGAAATACTTATTAGTGAAGATGGAATTGGTACGATAACTGTTCCTGTAGATAGTGG
GTATGAAAAACAAACAGTAGGTTCTATTATTACTAGTGTATTAGGTTCTCCTTTCCTATC
ACCTGGTTCAAATAGTATAGATGGTTTAAGTGTTATTAACGATAATGTTTATCCAAATAC
AGTAGATAGCATAGTAGAAGATACAAAACCTTCTATTAACTTACCAACGGATAATCCTAT
TATAACAAATCCAGTTGAACCAACTATACCTTCAGATATTATACCTCCTATTGATAATCC
TTCAGTTCCGATATCTCCTGAGAACCCAGGAGATAATAATCAAGGAAATACAGATAATCC
AAATCCTCCCCCTCCAGGGTACACAGATGAAGATGGTGGAAGAGGCTCCGGTGGTGGAGG
AAATTCTGAACCACCATCAACGGAAGAACCTTCGGATAATGGTAACACCGGAGGAGGAGA
TTGGGAAGAAAAACCTGACCCAGGAGAAGAACCTTCAGATAATGGTAATACAGGAGGAAA
TGGTGGAGAAGTTACGCCTGAACCTGAACCTGAACCTGAACCTGAACCTGAACCTGAACC
TGAACCTGAACCTGAACCATCTGAACCGTCTGACAATCCTGATGAAAATGGAGGATGGGA
AACGGAACCAACTGAACCTGAGTCACCTTCAGAGCCGGACGATAAAGTGGACGAAGAGGA
TAAAAATGAAGATACTACAGATGATAAACAGCCCACTGAACAACCGGACGATAACAACAT
AGATAATGAAGATAAAACTGAAGAGGAGTAATTACTCCTCTTTTTTGTTTGCTATATTAA
ATAAGAGCTAAATATAAAAAAATTGAACATTACGGTGGTGAAAACTTTGTTAGGAATGAA
TATTATAACGTCACTATCAGTAGTATTTACCTGTTTAAGTCTTTTAACTTTAATGATTTT
TGTTCATAGTAAGTTCTCTAGTAAAAACGTTTTTGTTTTGTATGTAATTTATGCTATAAT
AGGAATAGGTACATACATAGTTTTAACTATGTTTCAAACAACATCTGTACTTATTAAGAA
TGATGTAATAGATTCCATAGAAAATACTGAACATTATATTGGATTCAATGACCCTATAAT
TATATTTATTATAAGTTTTATAGGTGCAATACTTGGAGGAATTTGGTACAAGATGATGAA
AATTATTAAAAAAAGTAACTTTAAAGATAAAAAATAAAAAAGACGGTGAATAGGTTGATA
TTCTCTAAAGATAAAAAATGGGATGAAGCAAAAGATTTCATCAAAGGTCAAGGTATGCAA
GATAATTGGATAGAGATTGTAGATTATTATAGACAGATAGGTGGAAAACACGTAGCTGTT
TTTATTGCTTTAAACAAAGTAAAATACATGATTCTAGAAGCAACAAAAGACAATAAAGTA
ATATTAGTAGATAAAGATAATAATATACTATTAGAAGATTATGATATTGTTATGGAAAGT
AAGAAGATGTTTTATTACATTGAAGAACCGTTTGAGGTTAAAATAAATATCCCTCAACAT
ATTAGAGATGTAACTTATAATAATACTGTTGTATTAACTACAGTAAGAGGGAGTAGAGGT
GACTAGTAATTGGCAGATTTATTTAAGCAATTCAGATTAGGTAAAGACTATGGTAATAAT
AGTACCATTGCTCAAGTTCCTATTGATGAAGGATTACAAGCTAACATTAAAAAAATAGAA
CAAGACAATAAAGAGTATCAAGATTTAACTAAGTCTTTATACGGACAGCAACAGGCTTAT
GCAGAGCCATTTATAGAAATGATGGATACGAATCCTGAATTTAGAGATAAGAGAAGTTAC
ATGAAGAACGAACATAACTTACATGATATTTTGAAAAAGTTTGGTAATAACCCTATCCTT
AATGCTATCATACTTACACGTTCAAATCAAGTAGCTATGTATTGTCAACCTGCAAGATAT
TCAGAGAAAGGTTTAGGTTTTGAGGTAAGATTAAGAGACCTAGATGCGGAACCTGGTAGA
AAAGAAAAAGAGGAAATGAAACGCATAGAAGATTTTATTGTTAATACAGGTAAAGATAAA
GATGTAGATAGAGATTCATTTCAAACTTTCTGTAAGAAAATTGTTAGAGATACTTATATC
TATGACCAAGTTAACTTTGAAAAAGTATTTAATAAGAATAATAAAACTAAATTAGAAAAA
TTCATAGCAGTAGACCCTTCTACTATTTTTTATGCAACAGATAAAAAAGGTAAAATTATT
AAGGGTGGTAAGAGATTTGTTCAAGTAGTAGATAAAAGAGTAGTAGCTAGTTTTACTTCT
AGAGAGTTAGCTATGGGTATAAGAAACCCTAGAACTGAATTATCTTCTTCAGGATACGGA
TTATCAGAAGTAGAAATAGCTATGAAAGAATTTATTGCCTACAATAATACGGAATCATTT
AATGATAGATTTTTCTCACATGGTGGTACTACTAGAGGTATTTTACAGATACGGTCAGAC
CAACAACAATCACAACATGCATTAGAGAACTTTAAGCGTGAATGGAAATCTAGTTTATCA
GGTATCAACGGTTCATGGCAAATACCAGTGGTAATGGCAGATGATATTAAATTTGTCAAT
ATGACACCAACTGCTAATGATATGCAATTTGAGAAATGGTTAAATTACCTTATCAATATT
ATATCTGCTTTATATGGTATTGACCCTGCAGAAATTGGTTTCCCTAATAGAGGAGGAGCT
ACAGGTTCTAAAGGTGGTTCTACTTTAAATGAGGCTGACCCAGGTAAAAAACAACAACAA
TCTCAAAATAAAGGTTTACAACCTTTACTTAGATTTATTGAAGACTTAGTTAATAGACAT
ATTATATCAGAATATGGAGATAAATATACATTCCAGTTCGTAGGTGGAGATACTAAGAGT
GCTACGGATAAACTTAATATCCTTAAACTAGAAACTCAAATATTTAAAACAGTTAATGAG
GCTAGAGAAGAGCAAGGTAAGAAACCTATTGAAGGTGGAGACATTATTCTAGATGCTTCA
TTCTTACAAGGAACAGCCCAATTACAACAAGATAAACAATATAATGATGGTAAACAAAAA
GAACGTTTACAAATGATGATGAGTTTACTAGAAGGAGACAATGATGATTCTGAAGAAGGG
CAATCAACAGATTCTAGTAATGATGATAAAGAGATAGGAACAGATGCACAAATAAAAGGT
GACGATAATGTTTATCGTACTCAAACATCTAATAAAGGTCAAGGAAGAAAAGGAGAAAAA
TCTTCTGACTTTAAACATTAATTAATAAGCCTAGAATAAATCTAGGCTTTGTTTATTTTT
TTCGTAATTTAATTTTGATAAATGTAATAACTATGATATACTATATGTAATTGATATTAA
TACATAAAAAATATTAATATTTCACTTACAAGTTATTATTGTTATATTATTAACGTAAAA
GTAAATAAAATAACAAGTGGAGGTGTAGACACCTTTGGAAGAAATAAAATTTAATGCTTT
TGTACCTATGGATTTGAAGAAATCTGTATCAACAGCTTCTGATACTAATGAGTATTCTAT
CGTTTCAGGATGGGCTAGTACTCCAAGTATGGATTTACAGAATGATATAGTTAATCCTAA
AGGAATAGATATAGAGTATTTTAAGTCACAAGGGTACATTAATTATGAGCATCAAAGTGA
TAAAGTTGTAGGTATACCTACAGAGAATTGCTATGTGGATATAGAAAAAGGTTTATTTAT
TGAAGCAAAGCTATGGAAGAATGACGAAAATGTTGTTAAGATGCTTGATTTAGCTGAGAA
ATTAGAAAAATCAGGTAGTGGAAGACGTTTAGGTTTTTCTATTGAAGGTGCAGTTAAAAA
ACGTAATATAAATGACAATCGAGTTATTGATGAAGTTATGATAACCGGAGTTGCATTAGT
TAAAAACCCTGCTAATCCTGAAGCAACATGGGAAAGCTTTATGAAATCATTTTTAACTGG
TCATGGTACATCACCTGACACTCAAGTTGATGCAGGAGCTTTAAGAAAAGAAGAAATAGC
ATCTAGCATTACAAATTTAGCTTACGTCACTAAGATTAAAGATTTAAAAGAGTTTAATGA
TGTATGGAATGGCGTTGTTGAAGATTTGAGTAAATCTAATAGTATGGGATATGAGGAATC
AGTCCTTACGTTACAACTAGCTAAAGGTTTATCTCGTAAAGATGCAGAACTAGCAGTAAT
GGATATAAACAAACAAAAACTAGAATAGGTAAGGAGAATACATTCTATGAGTAAAGAAAT
GCAAAATATTTTAGAAGAGTATGATAAGTTAAATGCTCAAGAGGCAGTTTCGAAATCTGT
AGAAGATGATGAAAAGAATACAGTAGAATCTACCGAAGAGCAAGTAGCAGAAACAACTGA
AGAACCTGCTAAAGAACCTGAAAAAGTATCTGAGGAAGATGCTAAAGAAGCACAAGAGCA
AGGTGAAAAAGTTGAATCTGAAGAGGTAGCAGAAGGCAATGAAGATGAGGAAGTTGAAAA
ATCAGCTAAAGAATCAAAAGACCCTGTAGACCAAAAAGATACTAAGACAGAAAATAAAGA
CAACGAGAAACGTAAAAATAAAAAAGATAAAAAAGAAGATTCTGATTCTGACGATGAAGA
TAAAGATACTGACGATGATAAAGATAAGAAAGAAGATAAGAAGGAAAAAACTTCTAAATC
AATTTCTGATGAAGATATCACAACAGTATTTAAATCTATCTTAACATCTTTTGAAAACTT
AAATAAAGAGAAAGAAAACTTTGCTACTAAAGAAGATTTAAGTGAAGTTAGTAAATCTAT
TAATGAGTTATCAGCAAAAATTTCTGAAATCCAAGCTGAAGATGTTTCTAAATCAGTAGA
CACTGATGAAGAAGCTGTAGAAAAATCAGTAACATCTACAAACGGAGAGCAAGAAAAAGT
AGAAGGTTACGTTTCTAAATCAGTAGACACTGAAGAACAAGCTGAAACTGGTGAAGCAAA
ATCAGAAGAAGCTGAAGAAGTACAAGAAGATAACACATTTAAAGGATTAAGTCAAGAAGA
ACGAACTAAGTTCATGGATTCTTACAAAGCACAAGCTAAAGACCCTAGAGCTTCTAAACA
TGACTTACAATCAGCTTACCAATCTTACTTGAACATTAACACTGACCCTACTAATGCATC
AGAGAAAGATATTAAAACTGTAAAAGACTTTGCACAAATTTAATTAATGCACAAAGTTGT
GTTATATTATACGGTGTAACTAAAGAATATAAATAGGGTACATTTTACTGTACCCTACAT
AAAATAAAAAGAACACAAATGAAAGGTGATAAATTTATATGACTATCGAAAAGAACCTGT
CAGACGTTCAACAAAAGTACGCTGACCAATTCCAAGAAGACGTAGTAAAGTCATTCCAAA
CTGGTTATGGAATCACTCCTGATACACAAATTGACGCAGGAGCTTTACGTAGAGAAATTT
TAGATGACCAAATCACAATGTTAACATGGACTAATGAAGACTTAATCTTCTATCGTGATA
TCTCACGCCGTCCTGCTCAATCTACAGTAGTAAAATACGACCAATATTTACGTCATGGTA
ACGTAGGTCACTCTCGTTTCGTTAAAGAAATCGGAGTAGCACCAGTATCTGACCCAAATA
TCCGTCAAAAAACTGTATCAATGAAATACGTTTCTGATACTAAAAATATGTCAATTGCAT
CAGGTTTAGTAAATAACATTGCTGACCCATCACAAATCCTTACAGAAGATGCTATCGCAG
TTGTTGCAAAAACAATTGAGTGGGCTTCATTCTACGGTGACGCTTCATTAACTTCTGAAG
TTGAAGGTGAAGGTCTAGAGTTTGATGGTTTAGCTAAATTAATTGACAAAAATAACGTAA
TTAACGCTAAAGGTAATCAATTAACTGAGAAACACTTAAATGAGGCGGCGGTACGTATCG
GTAAAGGTTTCGGTACAGCTACAGATGCTTACATGCCTATCGGTGTACACGCAGACTTCG
TTAACTCAATCTTAGGTCGTCAAATGCAATTAATGCAAGACAACAGCGGTAACGTTAACA
CTGGTTACAGCGTAAATGGTTTCTACTCATCTCGTGGATTCATTAAATTACATGGTTCTA
CAGTAATGGAAAATGAACTAATCTTAGATGAATCATTACAACCATTACCAAATGCTCCAC
AACCTGCTAAAGTTACAGCTACTGTTGAAACTAAGCAAAAAGGTGCTTTTGAAAATGAAG
AAGACCGTGCAGGATTATCATATAAAGTAGTAGTTAACTCAGATGACGCTCAATCAGCTC
CTTCTGAAGAAGTAACAGCTACAGTATCTAACGTAGACGATGGTGTTAAACTTTCAATTA
ATGTTAACGCTATGTACCAACAACAACCACAATTCGTTTCTATCTACCGTCAAGGTAAAG
AAACAGGTATGTACTTCCTAATCAAACGTGTACCAGTTAAAGATGCACAAGAAGACGGAA
CAATCGTATTCGTAGATAAGAACGAAACATTGCCTGAAACAGCAGACGTATTTGTTGGTG
AAATGTCACCACAAGTAGTTCACTTATTCGAATTACTTCCAATGATGAAATTACCATTAG
CTCAAATTAATGCTTCTATTACATTTGCAGTATTATGGTATGGTGCATTAGCATTACGTG
CTCCTAAAAAATGGGCTCGTATTAAAAACGTTCGTTATATCGCAGTTTAATAGAATAAGA
AAAACTGAATACAAGAGAATAGGGATAAACTTAGGGTTTATCCCTTTTTTATTAAAATAA
ACTTGAAGGGATTTAATAAATATGTTATACTATAAGAAACTATTAGATAAAAAAATGGCT
ACTGTTTATGGTACAGTGGAGATTGACAAAGATGGAGTAGTCAAAGGATTAACTAAAGAA
CAAGAAAAAGAATTTGCCAATGTTCCAGGTTTTGAATTTGAAGAAGAAAAGAAAACTACT
AGAAAACAATCAGCTTCTACTAGTAAAGAAGAAGAGCCTAAGGAAGAGGAAAAGAAAGCC
TCTACTAGAAAAACTACAAATACTACTAGAAAATCTACAGCACGTAAAACAACAGCCAAA
AAAGATGAAAATAAGTAAAGGGTGAATTAAATGGTTAACTCAATGTTTGGAGGGGACTTA
GACCCTTATGAAAAATCATTAAACTATGAATATCCTTATCATCCTAGTGGTAATCCTAAA
CACATAGATGTAAGTGAGATAGATAATTTAACATTAGCTGATTATGGATGGTCACCGGAT
GCAGTTAAAGCATATATGTTCGGTATTGTAGTTCAAAATCCTGATACAGGACAGCCTATG
GGTGACGAGTTCTATAACCATATATTGGAAAGAGCGGTAGGTAAAGCTGAAAGAGCATTA
GATATATCTATACTACCTGACACTCAACATGAGATGAGAGATTATCATGAGACAGAGTTT
AATAGTTACATGTTTGTACATGCTTACAGAAAACCTATATTACAGGTAGAGAACTTACAG
CTACAGTTTAATGGTAGACCTATATATAAATACCCTGCTAACTGGTGGAAAGTAGAGCAT
CTAGCAGGACATGTTCAATTATTCCCTACAGCACTTATGCAAACAGGACAATCAATGTCA
TACGATGCAGTATTCAATGGATACCCTCAATTAGCAGGTGTATACCCACCATCAGGAGCA
ACATTTGCACCTCAAATGATACGATTAGAATATGTATCAGGTATGCTTCCACGTAAAAAA
GCAGGAAGAAATAAACCTTGGGAAATGCCCCCTGAGTTAGAACAGTTAGTTATAAAATAT
GCATTGAAAGAAATATACCAAGTATGGGGTAACTTAATTATTGGTGCCGGTATTGCTAAT
AAAACATTAGAAGTAGACGGTATTACAGAGACAATAGGTACTACTCAATCAGCTATGTAT
GGTGGAGCTAGTGCTCAGATACTTCAAATAAATGAAGATATAAAAGAACTATTAGATGGT
TTAAGAGCTTACTTTGGATATAATATGATAGGATTATAAGGAGGGTTAGAAAATGGAAAA
ACCGTATATGATAGGAGCTAACTCTAACCCTAATGTTATTAATAAGTCAACAACATATAC
TACTACAACACAAGCAGATGAACAAGATAAACCTAAGTATACTACTAGACTAGAGTTTGA
TACGATTGACATGATTAGGTTTATTAATGACCGAGGTATAAAAGTACTATGGGAAGAAGC
ATATTTCTGTCCTTGTCTTAATCCTGATACAGGACATCCTAGAGTAGATTGCCCTAGATG
TCATGGTAAAGGTATTGCATATCTACCTCCTAAAGAGACGATAATGGCAATACAGTCTCA
AGAGAAAGGAACTAACCAGTTAGATATAGGTATATTAGATACAGGTACTGCAATAGGTAC
CACTCAATTAGAAAAGAGAATTTCCTATAGAGACAGGTTTACTGTTCCTGAGGTATTGAT
GCCCCAACAAATGATTTATTTTGTGAATAAAGATAGAATTAAAAAAGGTATACCTTTATA
CTACGATGTAAAAGAAATAACTTATATAGCCACTCAAGACGGTACAGTCTATGAAGAAGA
TTATGAAATCAAGAATAATAGATTGTATTTAAATGAAAAATATGAGAATCATACAGTAAC
TTTAAAGATACTTATGACTTTAAGATATGTAGTATCAGATATACTAAAAGAAAGTCGTTA
TCAATATACTAAGTTTAATCAACCTAAATCAAAATTTGAAAACTTACCTCAAAAATTACT
TCTTAAAAGGGAAGATGTCATTGTACTACAAGACCCTTATAAAGTTAATGATGGTATAGA
AGAAGACCTAGAAATTCAAGTAGATGACCCTAAGGCTTCGGCATCTAATCCTAGTAATTT
AGGTGGATTCTTCGGAGGTGCATTTAAATAATGCCAGTTCATGGAAAGAGACCTAATTTA
TTTAAAAATAAAAACTATAAGCAGGTAGGTAAGAGAACAATTGATGGTATGCGTTCAGAA
GTTCTTGATAAATTACAAGCAACAGCACAGCAAGTAGAGAATACTAGTATTAAACGTATG
CCTACTTATCTACAAATAACAGAGAAAAAGCTTGAAAAAGAAGGAGTAGTAGACCTTAAA
AAAGCTTTTGCTCACTCATCTAAAAAGAAAACTAGTAAAGATGGCGGATGGTATTTAACT
GTACCAATCCGCATCAAAACTAGTAGAATGAATAACAGTACTTATCAAGATATGAGAACT
TTAAAAGTAGATAAAGGAACAGGTTCAGTTTCGAAGATAACTGATTACCTAGAAGGACGT
AGGAAGAATGTAAGCCACCCTTCAATGAAGCCTGAACCTATGACTCATAATATGACTAAA
GTTAAAAGAGGAAAGCAATCTTCTTACTTTATATTTAGAACTGTTTCTAGTAAGTCACCT
GCTAGTTCTTGGATACTTAACAGAGATAAAGTTAATGAAGATAACTTCTCTAAAACAACT
CTAAAAACTGTTAAGCAATTAATGAACTGGAAGATGAAAAATTTAAATTAAGAGGAGGGT
TAGTATTAAATGGCAATAACATCAGTTGATTCATATTTATTATCAGAAATAAAGCCTAGA
CTTAACACTGTGCTAGAGAATTGTTATATTATAGATGAAGTTTTAAAAGACTTTGATTAT
CAAACTAGAGAGAGCTTTAAAGAAGCTTTCTGTGGTAAGAATGCACAACATGAAGTAACG
GTAGGATTTAACTTCCCAAAATTTAAAAATAACTATGAAGCTCATTACTTGATACAATTA
GGTCAAGGACAAGAGACAAAAAACTCTTTAGGGAGTATTCAGTCATCTTACTTTGAGGCA
ACAGGAGATACTTTAGTCGAATCTTCTACAGCAATAAGAGAAGATGATAAGTTAGTTTTT
ACTGTTTCTAAACCAATAGGAGAGTTAATAAAGGTAGAAGATATAGAGTTTGCTAAATAC
GATAATCTTCAGGTTGAAGGTAATAAGGTATCATTTAAGTATCAAACAAATGAAGATTAT
GAGAACTACAATGCTAACATTATATTTACCGAAAAGAAAAATGATTCTAAAGGTTTAGTA
AAAGGATTCACAGTTGAAGAACAAGTAACAGTTGTAGGTCTTTCATTTAATGTAGACGTT
GCAAGATGTTTGGATGCTGTACTGAAAATGATTTTAATATCTATGAGAGATAGTATAGAA
GAGCAACAAACATTCCAATTACAGAATTTGTCTTTTGGTGATATTGCACCAATAATAGAA
GATGGTGACTCAATGATTTTTGGTAGACCAACAATTATTAAGTACACAAGTTCTCTAGAT
TTGGATTATACTATTACACAAGATATTAATAAACTAACTTTTAAAGAAAGAAAGGATTGG
AAGTAGGATGGCTAGAAAAAAGACACCTGAAAATAACACTCCTAAATTTAATGGTTATGT
TCATATAGATACATTCCTTGATACTGCAAAAACCCTTTTTAATATGAGGGATTCACAAGT
AGCAGGATTTAAAGCTTATATGGAAGGTAGTCATTATTTGTTTAGTGAGCAAGAATTCTT
ACCATCATTAGAGAAGTATCTAGGTAGGAAATTAGATATATAATAACATTCAGATAAGGA
GAATTAAATATGGCAGTAGAACCATTCCCAAGAAGACCTATTACCCGTCCTCATGCATCT
ATTGAAGTAGATACTTCAGGTATCGGTGGCTCAGCAGGTTCAAGTGAAAAAGTATTTTGC
TTAATCGGTCAGGCTGAAGGCGGAGAACCAAATACAGTTTATGAATTACGTAACTATTCA
CAAGCTAAACGTTTATTCCGTTCAGGAGAATTACTTGATGCAATAGAATTAGCATGGGGT
TCTAACCCTAACTATACAGCAGGACGTATTTTAGCTATGCGTATAGAAGATGCTAAACCT
GCTTCAGCGGAAATTGGCGGATTAAAAATAACATCTAAAATCTACGGTAATGTTGCTAAC
AACATTCAAGTAGGATTAGAAAAGAATACACTAAGTGATTCATTACGTTTAAGAGTAATA
TTCCAAGATGACCGTTTCAATGAGGTTTATGATAATATCGGTAATATCTTCACAATCAAG
TACAAAGGAGAAGAAGCTAACGCAACTTTCTCTGTAGAACATGATGAAGAAACTCAAAAA
GCAAGTCGTTTAGTATTAAAAGTTGGAGACCAAGAAGTTAAGTCATATGATTTAACTGGT
GGAGCTTATGACTACACTAATGCTATTATTACAGACATTAATCAATTACCTGATTTCGAA
GCTAAATTATCACCTTTCGGAGATAAGAACTTAGAATCTAGCAAATTAGATAAAATTGAA
AATGCAAATATAAAAGATAAAGCTGTATATGTAAAAGCAGTTTTTGGTGACTTAGAAAAA
CAAACAGCTTACAATGGTATCGTATCTTTCGAGCAACTTAATGCAGAAGGAGAAGTACCA
AGTAATGTAGAGGTTGAAGCAGGAGAAGAATCAGCTACAGTAACTGCTACTTCACCTATT
AAAACTATTGAACCGTTTGAGTTAACTAAGTTAAAAGGCGGTACTAATGGTGAACCACCT
GCTACATGGGCAGACAAGTTAGATAAATTTGCACATGAAGGCGGATACTACATTGTTCCA
TTATCATCTAAACAATCAGTTCATGCAGAGGTAGCTTCTTTTGTTAAAGAACGTTCTGAT
GCAGGAGAACCAATGAGAGCTATTGTTGGTGGAGGATTCAATGAATCTAAAGAACAATTG
TTCGGTAGACAAGCATCATTATCTAATCCACGAGTATCATTAGTAGCTAACTCAGGTACT
TTTGTTATGGATGATGGACGTAAAAACCACGTACCTGCTTACATGGTAGCCGTAGCTCTA
GGTGGTCTTGCAAGTGGTTTAGAAATCGGTGAATCAATCACATTCAAACCACTACGTGTA
AGTTCATTAGACCAAATCTATGAGTCAATAGACTTAGATGAATTAAATGAAAATGGTATT
ATTAGTATAGAGTTTGTTCGTAACCGTACTAATACATTCTTCAGAATCGTTGACGATGTA
ACTACATTCAACGATAAATCAGACCCAGTTAAGGCTGAAATGGCTGTTGGGGAAGCTAAT
GACTTCTTAGTAAGTGAGCTTAAAGTTCAACTTGAAGACCAGTTTATTGGTACTCGTACT
ATTAATACAAGTGCTTCAATCATTAAAGACTTTATCCAATCTTACTTGGGTCGTAAGAAA
CGTGATAATGAAATTAAAGACTTCCCTGCTGAAGACGTACAAGTTATTGTTGAAGGTAAC
GAAGCAAGAATTTCAATGACAGTTTACCCAATCAGAAGCTTCAAGAAAATCTCTGTTAGC
TTGGTTTACAAGCAACAGACATTACAAGCCTAGTCTAGGTGACGGAGTACCTGGATTAGG
TACTCCTATTAATATAATTTGAATACTTTAGGAGAGTGAATACAGATGGCATCAGAAGCT
AAACAAACCGTCCATACTGGTAATACCGTCCTACTTATGATTAAAGGTAAACCGGTAGGA
AGAGCACAATCAGCATCAGGTCAACGTGAATACGGTACAACTGGTGTATACGAAATCGGT
TCTATCATGCCTCAAGAACACGTATACTTACGTTATGAAGGTACAATTACAGTAGAACGT
TTACGTATGAAAAAAGAAAACTTTGCAGATTTAGGATATGCTTCACTTGGTGAAGAAATT
CTTAAGAAAGACATCATTGATATTTTAGTAGTAGATAACTTAACGAAACAAGTTATTATC
TCATATCATGGTTGCTCTGCAAATAACTACAATGAAACTTGGCAGACAAATGAAATTGTA
ACAGAAGAAATCGAGTTTAGTTACTTAACAGCAAGTGACAAAGCACGTACTTAATAGATT
AGACCAACTAAAAAGTTGGTCTTTTTTTATTGACACTTTAAAATTTATATGTTATTATAA
ATATAATAATTTAAACAGGAGATGTACTAGATGGCAAATAAGAGAAAAACAATAGGAAAA
ATGAGTAACACAAGAGCAACATGGAATATTAATCCGGTAACTAAAGTTAAAAAAGATAAA
ACAAAATATTCTAGAAAAAATAAACATAAAGGTCTTGACAATTATAATTAACTAAGGTAT
ATTATTAGTATAACAAAAAAAGGAGATGGGTATATGAGTACATTTTGGTCAGAAAGAAGA
ACAACTAATAAAGATAGGCAAGTTAAAAAACATTATACTCAAATGAGTATGTATGAAAGA
AAGAAATGTGTAGAGTTATTACAAGAGACAATTACTGAAAATAGAATTATTAATTTTACA
CGACATAGTGCAAAAAAGGTTAAAGGTAAACCAACAACAAATATACCTAAATTAATAGGT
TTTATTTTTAAAAATAAGTTTGCCTACGAAAATATCATAGAGTACAATAACACAGATTAT
AATGGTAATATTGAGAGGAGAATTGTTGTTAAACATCCTAAAGTTATAACTGTAGAAGGA
AAACCTAGCTATCAGTTTTTGACAATTAGTCTTGAAGATGCTAGAGTTATTACGGTGTGG
TATAACAGTGTAGATGATACACATAGAACACTAGATTTAAATTATTATAGTAAAGACTTG
ACAATTCAATAAGGAGGTATTATAATGGGTATAACAATAGTAAATAGTTATTTTATTCTG
TCTAGCATTTTCCTCATCATATTAACCATATTAAATGGTAAGGGTACAGTTACAAGGGAA
TCATTAACTATGAGTAAAATATTAGTAGTAATAACATCAATTCAATTTTTAGCATGTTTA
ATTATTAATGGTATTTATTGGTCACTAAAATTTATGTAGTAGAACTAGAATAAAAGTATT
GACAAATTAAAACTAATAAATTATAATAAAGGTATAACAAATTAAAGGAGAAGATATAAA
ATGTCACAAGATAAATTAAGAGCAATTTACACAGAAATGAAAGTAGAATTACACAAATTT
CCTAAAGAGGTAGATATAACAAGTAAATCAACTGCAATTGCAATCAATCAGATTTTAGAT
AAATTCAAAACATTAACAGAACAAGCAGGAAAGATTACTAGAAAATATTTAGAAGGTCAA
GAAATATTAACTATTGATTATGAGTATTATGATTCATTACAAGAATACTATATTTACCTA
CTTAGAAATAGTGAAAAGATTGAACAAAGTTTACAAGAAATTACTAAGCGTACAGGTGAA
TATGTAAAGTAATTTTGATTTAAAAACAAAATATGATATACTATGTTTAAAGTAGTAAGC
CTACACTAGTCCGTGTTATATTAATATTGAATCGGATAAGCGTAGGCTTTATTAATATTT
AAAAAAGGAAGGTATATCATATTATGGCAGAAGAAATTAAAAAGGAACAAGATGTACAAG
AAACAACTAAAGAAGAAAAAAAAGATGTTAGTAAAATGACACCGGAAGAAATAGATAAAT
TAAAATATCAAGACAAACAAGAAAAAGAACAAGTTATTAACAAAGTTATTAAAGGCGTTA
ATGATACTTGGGAAAAAGAATATAACTTTGAAGAACTAGACTTAAGATTTAAAGTTAAGA
TTAAATTACCTAATGCACGAGAACAAGGTAATATCTTTGCGTTACGTTCTGCTTACTTAG
GTGGTATGGATATGTACCAAACAGACCAAGTGATTAGAGCATATCAAATGTTAGCTACCT
TACAGGAAGTAGGTATTGAAGTTCCTAAGGAATTCCAAGACCCTGACGATATTTATAACT
TATATCCTTTAACTGTTATGTATGAAGATTGGTTAGGATTCTTAAACTCCTTTCGTTACT
AATAGTATAGAAACATTAGATAAAGATATAGAACGATTGGGCGGTATGGAATCAATTGTT
AAACAACCTTTATCTAGAAATCTATGGGCTATTATGAAAGAGTTTAATGTTTTACCTACC
GAGCAAAGATTTAAGGACTTAGACGATTATCAGATAGAGTTTATTATTGGGAATATGAAT
AGAGATGTTTATGAACATAATAAACAACTTAAACAAGCTCAAAAAGGTGGAAAATTCGAT
AGTCAATTCGAAGATGATGATAGTAGTTGGTGGAATGAATCTCATGAAGACTTTGACCCA
GTACCTGATTTCTTAGATGCTGATGATTTAGCACAACAGATGGAAGCTAAATTATCCGAT
AGAGATAAGGAAGAAAGAGCTAAGAGAAACGATGCAGAGTTAAATGATGAAACAGAAGGA
CTTACTACACAACATCTAGCTATGATGGAATACATCAGACAGAAACAACAAGAATTAGAT
GATGAAGTAGGAAATGGTAAGACTAGTGAAGATGACGCTACTATATCACAAGATAGCGTT
AATAAAGCACTAGAAGACCTAGATGATGACTGGTATATGTAAAGGGTGGTAGGTGATACT
ACCATCCTTATTTTTTTAAAATGGATGGTGAATAATGATGGCAATGAATGACGATTATAG
ATTGGTCTTGTCCGGTGATAGTTCGGATTTAGAGAATAGTCTAAAGGCAATAGAACTTTA
TATGGATTCTTTAGAGTCTAAGAATATTGATGCTCCTTTAGATAATTTCTTAAAAAAATT
AAAAGTAATTGCTAAAGAAGTTAAAAATGTACAGAACGCAATGGATAAACAAGATGGTAA
ATCTGTTATATCTTCTAAAGACATGGATGAATCTATTAAATCCACTCAATCTGCTACAAA
GAATATAAATGAATTAAAGAAAGCTTTAGATGACCTTCAAAAAGAGAATATATCTAAAGG
TATTGCACCTGACCCTGAAGTTGAAAAAGCATATGCTAAGATGGGTAAAGTTGTAGATGA
AACTCAAGAAAAACTTGAGAAAATGTCTTCACAAAAAATAGGTTCTGATGCCAGTATTCA
AAATAGAATTAAGGAAATGAAAACCTTAAATCAAGTAACTGAAGAATACAATAAAATAAG
TAAAGATTCTAGCGCAACTAAAGATTATACAAAACGATTAAGAGCTAATCGTAATATGAC
TAGAGGTTACATGGAGCGTTCAGAAGGAACAGGACGATTAACATATGACCAAGGTGCACG
AGTTAGAAGTGAGCTAGGTAAAATAAGTTCTTATGAGAGCCAAAGAAAACAAAACCAACG
TAATTTAGGACAAGCAAGAGAGCAATATAGCAACTATAGAAATCAACAACAAGACTTGAC
TAAACGTAGAGCTAGCGGTCAAATTAATAAGGAACAATATGAACAAGAGTTAGCTTCTAT
TAAACAGGAAATGAAAGCTAGAGAAGAACTTATATCTAACTATGAGAAATTAGGAGCAGA
ACTTGATAAAACAGTTCAGTATTATAAGGGTTCAGTTCAAAAGGATTTCCAATCTAGAGA
CGTAGACCAACAAAGAGGAACATTTGGTAGAATGGTTCAAGAACGTTTGCCATCTATTGG
TTCTCATGCTATGATGGGTACTACAGCTATGGCTACAGGTTTATACATGAAGGGTGCCTC
ATTAAGTGAAACTAATAGACCGATGGTTACATCATTAGGTCAAAATTCCGATAATATGGA
TATAGATTCTGTAAGAAATGCATATGGAGACTTGTCAATTGATAACAAATTAGGTTATAA
TAGTACTGACATGTTGAAAATGGCTACTTCATATGAAGCATCAGTAGGACATAAAAGTGA
TGAGGACACAATGGCAGGAACTAAACAGCTTGCTATTGGAGGACGTTCTTTAGGCATTAA
AGACCAAGAAGCTTATCAAGAGTCTATGGGTCAAATCATGCATACCGGTGGAGTAAATTC
TGATAACATGAAGGAAATGCAAGATGCATTCTTAGGTGGTATTAAACAATCAGGCATGGT
TGGTCGTCAAGATGAACAACTTAAAGCACTAGGTTCTATAGCGGAACAATCAGGAGAAGG
AAGAACTCTAACTAAAGACCAAATGAGTAACCTTACTGCCATGCAATCTACTTTTGCAGA
GTCAGGAAGTAAAGGATTACAAGGTGAACAAGGTGCCAATGCTATTAACAGTATAGACCA
AGGACTTAAAAATGGTATGAATAGTTCTTATGCTCGTATAGCAATGGGATGGGGAACGCA
ATACCAAGGTCTTGAAGGTGGATATGATTTACAAAAACGTATGGATGAAGGTATATCTAA
TCCTGAAAACTTGACAGATATGGCTGATATAGCTACTCAAATGGGTGGCAGTGAAAAAGA
ACAAAAATACCTATTTAATAGAAGTATGAAAGAAATAGGCGCTAACCTAACTATGGAGCA
ATCTGATGAAATATTTAAAGATGCTCAATCCGGAAAACTATCTAAAGAAGAGTTAGCTAA
GAAAGCTAAGAAAATGGAAAAAGAAGGTAAAAAAGAAGGAGAAGATAACGCCACTGATTA
TAAAGAATCTAAATCAGGAAAAAATGACCAAAATAAATCGAAGACTGATGATAAAGCAGA
AGATACTTATGATATGGCTCAACCACTAAGAGATGCTCATAGTGCTTTAGCAGGTCTTCC
TGCCCCTATATATTTAGCTATAGGAGCTATAGGAGCATTTACAGCTTCACTAATTGCATC
TGCAAGTCAATTTGGAGCAGGTCACTTAATTGGTAAAGGAGCCAAAGGACTTAGAAATAA
ATTTGGTAGAAATAAAGGCGGTAGCTCCGGTGGTAACCCTATGGCAGGTGGAATGCCTAG
TGGTGGTGGTTCACCTAAGGGTGGAGGCTCACCTAAAGGTGGGGGCACTCGTTCTACTGG
AGGAAAAATACTTGATAGCGCTAAAGGTCTTGGAGGATTCCTAGTAGGTGGCGCAGGATG
GAAAGGTATGTTTGGCGGGGAGTCTAAAGGTAAAGGCTTTAAACAAACATCTAAAGAAGC
CTGGTCAGGTACTAGAAAAGTATTTAATAGAGATAATGGTAGAAAAGCCATGGATAAATC
TAAAGATATAGCTAAAGGTACCGGTAGTGGTCTTAAAGATATCTATAATGATAGTATATT
TGGTAAAGAAAGAAGACAAAACCTAGGAGAAAAAGCTAAAGGTTTTGGTGGCAAAGCTAA
GGGTCTCTATGGTAAGTTTGCTGATAAGTTTGGTGACGGAGGTAAAAATGGTATTCTTTC
ACAATCACCAAAAGCAGGTGGAAGTGGCATAGGGAAACTTGGAAAACTTGCAGGTGGACT
TGGAAAAGGAGCCGGAGTTTTAGGTGTTGCTACGTCTGCCTTATCATTAATACCTGCTTT
AGCTTCCGGAGATAGTAAAGCTATCGGCGGAGGAATAGGCTCTATGGGTGGAGGAATGGC
AGGTGCATCAGCAGGAGCTTCTATAGGAGCTTTATTTGGTGGTGTAGGTGCAATACCTGG
AGCTTTAATAGGTGGAGCTATAGGTTCCTTCGGAGGAGGAGCTGTTGGTGAAAAAGTCGG
AGACATGGCTAAAAAAGCTAACACTAAAGAAGGATGGAACCTAGGATGGACTAACGGAGA
TAAGGATGGTAAGAATAAATTCCAAGATTCTTTATTAGGAAAACCTATATCTAAAGCATG
GAGCGGTATAACAGGTCTCTTTGATAATGACGCTGAAGCATCCGAAGAAGATAGTAAAGA
TAAGAAAAAAGGTGTTAAAGGCGTTAAAGGAGATACTAAGAAGAAAGAAAAAATGACAGC
AGAACAACTTAGAGAAAAGAATAACCAATCTGAAACTAAGAATCTTAAAATCTATAGTGA
TTTACTTGACAGAGCTCAGAAAATTATTGAGAGTGCTAAAGGTATTAATATAGATGGAGG
AACTTCTGATAGTGGTTCTGATAGTGGAGGCTCTGCATCTGATGTAGGTGGAGAAGGCGC
AGAGAAGATGTACAAGTTCCTTAAAGGAAAAGGACTATCTGATAATCAGGTAGGAGCTGT
TATGGGGAACTTACAACAAGAATCTAATCTTGACCCTAATGCTAAGAATGCTTCTAGTGG
AGCATTTGGTATTGCTCAGTGGTTAGGGGCTAGAAAAACAGGATTAGAAAATTTTGCTAA
ATCTAAAGGTAAAAAATCTAGTGACATGGATGTTCAATTAGATTACCTATGGAAAGAAAT
GCAGTCTGATTATGAAAGCAATAATCTTAAAAATGCAGGTTGGAGCAAAGGTGGAAGCTT
AGAGCAGAATACAAAAGCATTTGCTACTGGATTTGAACGTATGGGAGCAAACGAGGCTAT
GATGGGTACTCGTGTTAACAATGCTAAGGAATTCAAGAAGAAATACGGAGGCTCCGGTGG
CGGAGGTGGTGGAGGAGCCCTATCCTCTACTTACCAAGAAGCTATGAGTAATCCTGTATT
AACTACTGGTTCTAATTATAGGGGCTCTAATGATGCTTCTAATGCTTCTACAACTAACAG
AATAACAGTCAATGTTAATGTTCAAGGTGGAAATAATCCTGAAGAAACTGGAGACATTAT
CGGAGGAAGAATTAGAGAAGTTCTAGATAGTAATATGGATATCTTTGCAAATGAACATAA
GAGAAGTTATTAGTAATTTTGTATTGACACAAGAGTAGTATCATAATATACTACTCTTAT
ACATATAAAAAATAAAAGGAAGTATGTGTATATGCGTAGAATAAGAAGACCTAAGGTAAG
AATAGAAATCGTTACAGATGATAATACATTTACATTGAGATTTGAAGATACACGTGACTA
TAATGGTGATGAGTTTGGAGCTAAACTTTTAGGATTCCAAACTAAAAACTCTATGGAAGA
TGATAGTTCAGTTTTCCAAATAAATATGGCAGGAGATACTTATTGGGATAAGCTAGTTAT
GGCTAATGATATCATAAGAATATTTATTACACCTAATGATGACCCTAACGATAAAGAAGG
AAAACAAGAACGACTTATCCAGGTAGGTATGGTTTCTCAAGTATCAAAAGTAGGTAGTTA
CGGTAATGACCAAACTCAATTTAGAATAACAGGTCAATCTTTTGTAAAACCTTTTATGAA
ATTTGGATTAGGCGTTATTCAGGAAGTTCAAGCTGTATTACCTGAAGTAGGTTGGCTTAT
TGATGGTGATGGAGATAATGAAGTAAAATTTACTGGTAGCTCAGCTCATGAAGTAATGAC
TGGTATTATACGTAGATTTATACCTTATATGAAATATAACTATACTGAAAAAACATATAA
TACAATTGATAACTATCTTGATTATGATGATTTAAGTAGTTGGGATGAGTTTGAAAAACT
TACAGAAGTTTCAGCCTTTACTAATTTTGATGGGTCATTAAAACAGTTAATGGATATGGT
AACAGCTAGACCTTTTAATGAGTTATTCTTCAAAAATTCAGAAAAAACACCTGGAAAGGC
TCAACTTGTATTAAGAAAGACCCCTTTTAATCCTACTGAGTGGAGAGCTTTAGATATGAT
TAAAGTACCTACTGAGGATTTTATAGAAGAGGATGTAGGTAAAAGTGATGTAGAGACATA
TTCTATATTTACAGCAACACCTGCAGGTATGTTGAAAGAGCTTAACGGTGATGTATTTTC
TAAACCACAATTCCACCCTGAATTAACTGATAGATATGGTTATACTAAATTTGAAGTAGA
AAATATTTATCTTAGTACAAAATCAGGTTCAGCTACTGAGGATTCAGATTCTTCAGGTGA
TGATAATGGCACAGAACGAGGAACTTATTCTAAAATTATGAAAGATTTAAGTAACTATGG
AAGAGATAATATATCTAAAGGTATAGATAAGTATACAAGTAAATTATCTTCAAAATATAA
AAACTTAAAAAAAGCCCAAGCTAAAAAAATTATAGAGAAGTTTGTTAAAGAAGGAAAAGT
AACAGAAAAAGAATATGAAAAAATAACAGGTAATAAGGTAGATGATGAATTAACATCAGA
TAACAGACCGAAGTTGACAAAAGATAAATTAAAGAGTATACTAAAAGAGAAGTTTAAAAC
ACAAGATGATTTTAATAATTCTAAGAAAAAGAAAAAAGCTAAGACAGATGCACTTAAAGA
ATTGACAACTAAATATCGTTTTGGTAATAAAACACATGCTACAACTTTATTAGATGAATA
TATTAAATATAAAGGAGAGCCACCTAACGATGAGGCTTTTGATAAATATCTTAAAGCTAT
TGAAGGTGTTAGTAATGTAGCTACAGACACAGGTTCAGATGCAAGTGATAGCCCTTTAGT
TATGTTTTCTAGAATGCTATTTAATTGGTATCATGGTAACCCTAACTTCTATGCAGGAGA
TATTATTGTTTTAGGAGACCCTAAGTATGACCTAGGTAAAAGATTATTTATTGAAGATAA
GCAACGAGGAGACACTTGGGAGTTCTATATTGAATCTGTAGAACATAAATTCGATTATAA
ACAGGGGTATTATACAACTGTAGGAGTAACTAGAGGTTTAAAAGACGCTATTCTAGAAGA
TGGTAAAGGTAGTCCGCATAGATTTGCAGGATTATGGAATCAATCATCAGACTTCATGGG
AGGTCTTATGGGTGAAGATACTTCTAAAGAACTTAAAGAAAAAGGTGTAGCAGAGAAACA
AAGTAGTGGAGATAAAGATGGTGGTTCTGATAGTGGTGGAGCTCAAGATGGTGGCTCTTT
AGATTCACTTAAAAAATATAACGGCAAACTTCCTAAGCATGACCCAAGTTTTGTTCAACC
TGGTAACCGACATTATAAGTATCAGTGTACATGGTATGCTTATAATAGAAGAGGTCAATT
AGGCATACCTGTGCCTTTATGGGGGGACGCCGCCGACTGGATAGGTGGTGCTAAAGGAGC
AGGTTATGGTGTAGGTAGAACACCTAAACAAGGTGCTTGTGTTATATGGCAAAGAGGAGT
TCAAGGAGGTAGCCCACAATATGGTCACGTAGCGTTTGTAGAGAAAGTATTAGATGGAGG
TAAAAAAATATTTATCTCTGAACATAACTATGCTACCCCTAATGGATATGGTACTAGAAC
GATAGATATGAGTTCAGCCATAGGTAAGAATGCACAATTCATTTACGATAAGAAATAAAG
GAGGATAGTCTATGGCAACAGATAAAGAAGCTAAAGATGTTATTGATAAATTTATAGACA
ATGTATTTAATTTTGATGTACTTACAAAAGAAAGAATAAAAGAAAAAGATGAAGAAATTA
AAAAAATAACTACAGATGATATGTATGAAAAGGTTGTGTATATACGACCTTATGTTGGAG
TAATACAAAGCCTTAACCCTCAGCATGTTCAGTATGAATCATTTTCTAATAATGGTTATG
ATATAGAGGCAGAATTAAGTTTCAGGAAAGTAAGTTATTTAGTTGATAAAGGGTCTATAC
CTACAGATTCTTTATCTACTTTAACAGTTCATTTAGTAGAACGAAATCAAGAACTATTAA
TAGATTACTTTGATGAGATACAAGATGTGTTGTATGGAGAATATATGGAAGAAGAATATG
TATTTGATGAAGATGTACCATTAAGTACGATACTAGCATTAGACTTAAATGATAATCTTA
AATCCTTATCAAATATAAAGTATATGTTCAAAGGTGCTCCTAAAGAGAATCCATTTGGAA
CAGATAAAGATGTTTATATAGATACTTATAACTTATTATACTGGTTATATTTAGGTGAAG
ATGAAGAGTTAGCATATCCTATGAATATTAACTACTTCTTTACAGAGGGAAGATTCTTTA
CTATATTCGGTAAAGGACATAAGTATAAGGTAGATGTTAGTAAATTTATAGTTGGAGATA
TATTATTCTTTGGTAGAAGTGATACTAATATAGGTATTTATGTAGGAGATGGGGAGTTTA
TATCTATGATGGGTAAATTCCCTAAAGATGAAACACCTATAGGAAAATATAAACTTGATG
ATTACTGGAATGAATTTAACGGAAGAGTTATGAGATTCGATGAAGAGGTGTATATTTAAT
GGTAGTAAGATTCCAATCTTCCATGGGGAGAAGTTTAAAAAGAGTAGATTCGGATGATTT
AAATGTAAAAGGATTAGTTTTAGCTACAGTTAGTAAAATTAATTATAAATATCAATCAGT
AGAAGTTAAAGTTAACAATTTAACTCTAGGAAGCCGTATAGGTGATGATGGTAGCTTAGC
TGTACCTTATCCTAAATCTTTCATAGGAAGAACACCTGAAGGAAGCGTATTCGGTACAAA
ACCTCTTATTACTGAAGGTTCTGTAGTATTAATAGGGTTTCTAAATGATGATATAAATAG
TCCTATTATTTTAAGTGTTTATGGTGATAATGAACAAAATAAAATGATTAATACCAATCC
TCTAGATGGAGGTAAGTTTGATACAGAAAGTGTTTATAAATATAGTAGTTCACTATATGA
AATTTTACCATCTTTAAATTATAAATATGATGATGGAGAAGGAACAAGTATTAGGACTTA
TAATGGTAAATCATTTTTCTCTATGACATCAGGTGAAGAAGAGAAACCTCAGGCAACAGA
TTTTTATACTGGAACTGAGTATCAAGATTTATTTACTTCTTATTATGGTAATAAGACATT
AATTGAGCCTAGAATACAAAAGGCTCCTAATATGTTATTTAAACATCAAGGAGTTTTTTA
TGATGATGGCACGCCGGATAATCATATAACTACTTTATTTATATCTGAAAGAGGGGATAT
AAGAGCCTCAGTTTTAAATACAGAAACACAGAAAAGAACTACACAGGAAATGTCAAGTGA
TGGGTCTTATAGAGTTATCAAACAAGATGACGATTTAATGTTGGATGAAGCTCAAGTTTG
GATTGAGTATGGTATTAGTGAAGATAATAAATTTTATATTAAAAATGACAAGCATAAATT
TGAATTTACTGATGAGGGAATCTATATAGATGATAAACCTATGTTAGAAAACTTAGATGA
GAGTATAGCAGAGGCTATGAAGAATTTGAATGAAATACAAAAAGAACTCGATGATATAAA
CTACCTTCTCGAGGGTGTAGGTAAAGACAATTTAGAAGAATTAATAGAGTCTACAAAAGA
GTCTATAGAAGCTTCTAAAAAAGCAACTTCAGATGTCAATAGACTTACAACTCAGATAGC
AGAAGTGAGTGGTAGAACTGAAGGTATTATAACACAGTTCCAAAAATTTAGAGATGAGAC
TTTTAAAGATTTTTATGAAGATGCTTCTACTGTTATTAATGAAGTAAATCAGAATTTCCC
TACTATGAAAACAGATGTTAAGACCTTAAAGACTAAAGTTGATAACCTAGAGAAAACTGA
AATACCAAATATTAAAACTAGATTAACAGAACTAGAGAACAATAATAACAATGCTGATAA
AATAATCTCAGATAGAGGAGAACATATAGGTGCTATGATACAGTTAGAGGAAAATGTCAC
AGTACCTATGAGAAAATATATGCCAATACCATGGAGCAAAGTTACTTATAATAATGCAGA
GTTTTGGGATTCTAATAATCCTACTCGATTAGTAGTACCTAAAGGAATAACAAAAGTAAG
AGTTGCAGGTAATGTTTTGTGGGACTCTAACGCCACAGGACAACGTATGTTGAGAATATT
GAAAAATGGTACTTATAGTATAGGATTACCTTATACAAGAGATGTAGCTATATCTACAGC
ACCTCAGAATGGTACTAGTGGAGTTATTCCTGTTAAAGAAGGAGATTACTTTGAGTTTGA
AGCTTTCCAAGACTCAGAAGGTGACAGACAATTCAGAGCAGACCCTTATACATGGTTTAG
TATTGAAGCTATAGAATTAGAAACTGAAACTATGGAGAAAGACTTTATGCTTATAGGACA
TAGAGGAGCAACCGGATACACAGATGAGCACACGATAAAAGGATATCAAATGGCTTTAGA
TAAAGGTGCAGATTATATAGAATTGGATTTACAATTAACAAAAGATAATAAGTTATTGTG
TATGCATGATTCTACTATAGACAGAACAACAACAGGAACAGGTAAGGTAGGAGATATGAC
CTTATCTTATATACAAACTAACTTTACATCTCTCAATGGTGAGCCGATACCATCTCTTGA
TGATGTACTAAATCATTTTGGAACAAAAGTTAAATATTATATAGAAACTAAACGTCCGTT
TGATGCTAATATGGATAGAGAATTATTAACTCAATTAAAAGCAAAAGGATTAATAGGAAT
AGGTTCAGAGAGATTCCAAGTAATTATTCAATCATTTGCTAGAGAATCTTTAATTAATAT
TCATAATCAATTCTCTAATATACCTTTAGCTTACCTAACAAGTACATTTTCTGAAAGTGA
AATGGATGATTGTTTAAGTTATGGTTTTTATGCTATTGCGCCTAAATATACAACTATAAC
TAAAGAATTAGTAGATTTAGCTCATAGTAAAGGGCTTAAAGTCCATGCATGGACGGTAAA
CACAAAAGAAGAAATGCAAAGCTTAATACAAATGGGTGTAGATGGATTCTTTACAAACTA
CCTAGATGAATATAAAAAGATTTAATATTAAAGACCTATTAATTTAGGTCTTTTTTTAGT
TGTAATTTAAACTAGTTCGTGATATATTAGTAGTATGAGATTTATATACATACTGAAAAG
GAGAGGATAAAATGCCACAATCAGATGGAATAAGTAATCTTCATAGAATAGCTTTACGCT
TCCCTAAAGAAGGCGGTGGTTATGATATGTATAGATTTAAAGTTAACCCTGAGAACTACA
CAATAGATTCACCACAACGTACGACAGCAATTAAAACAAAATCAGATATTGTAATAGAAG
ATTATGGTAAAGACATAGAAGTTATTAACTTCACAGGTACAACTGGTTTTAGACCTGTTA
GAGAAGCAGATGGATTAAAAACAGGTAAGCAGAAAATGGAAGAGTTACAAAGTAGAGTTA
GTGAATATGCTATGCAAGGTGGCAGTGGTAATGTAAGTGGTTCTTACTTACAATTTTTTA
ACTTTACAGATGATAGTTATTATAAAGTTCATTTAGCTCCTCAGGGGTTAAAGATAACTA
GGTCTAAAGATGAACCATTACTTTTTAGATATGAAATAACATTAGTAGTTATTGGTTCAT
TAACAGAAGCAGATAGAAGTGCTGTAACAACAGAAGAGTTTGGTAACGTTAAACCTAATG
CTTCTCAAAGAGTAGATGAGGGTATAAAAGAATTAGATAAAAATGCTCGTAAAACGAGAG
ATAGAAACAATCAAGAAATATCTAGAAGAGAAAATACAATACCTAAATCTACAGGAGATA
ATACGAACGAGGGTAATAGACTTAAGCAAAGCTTCCCTAGTAGTTCTATATATAATCCTA
GACAATCTACTAACGGATTAAAAGGTAATATTGACAATATGGCGCTGATAATAGGTTACG
GTGATGGAGGTGTATCTAGCTAATGAATAATTTTATACCACAACCTCAAGGTCTACTTAG
ATTTTTAAATGCCCTAGATACAGATTTAACTTCTTCTCATATGAATTTACTGGATGAAGA
GGTATCATTTGTATCTAAATTTTATACACCACAGCTACAATTAAGTGAATTAGCAAAAAA
AGTATTGACAAATATAAAGACAGATGATATACCTGTATTAGAAAGAGAATTTAATGATAA
TACAATTATCCATAAAGCTAACGATACATTACTAAAAGTACAGGCTCCAAGAATGTATAT
GATTCTACAGTCGATTGTACTTGAAGCATATGCTATTGTTAATTGCTTTGTAGAAAATCC
GAGCTCTTTAAAATACTTAACTGAAGAAGATGTTAGTATAACACGGGAAAATTTAAATTA
TGTAGCTGACTACTTAGGTAACTATGATGACTATAATAGTGTTGTCTTAGACTTAAGAGA
TTTAGACTTATGTTTTAGTGCTATAGAATTACAATTACCTCTAATCAAAAAGGAGGCTAA
CGTATAATGAGATTTAAGAAGCACGTAGTTCAACATGAAGAAACGATGCAAGCAATAGCA
CAGAGATACTATGGTGATGTGAGTTATTGGATAGACCTAGTAGAGCATAATAATTTAAAG
TACCCCTATTTAGTAGAAACTGATGAAGAAAAAATGAAAGACCCTGAACGATTGGCTTCT
ACAGGTGATACACTGATTATACCTATAGAATCTGATTTAACAGATGTATCAGCAAAAGAA
ATTAATTCTAGAGATAAAGATGTACTAGTTGAATTAGCTTTAGGAAGAGATTTAAATATT
ACTGCAGATGAAAAGTATTTTAATGAACATGGTACTAGTGATAATATACTAGCATTCAGC
ACAAATGGTAATGGAGATTTAGATACTGTAAAAGGCATAGATAATATGAAACAGCAATTA
CAGGCACGTTTATTAACTCCTAGAGGTTCTTTAATGCTACATCCTAATTACGGTTCAGAT
TTGCATAATTTATTTGGTCTTAATATACCTGAACAAGCTACATTAATAGAAATGGAAGTA
TTGAGAACATTAACATCAGATAATAGAGTAAAATCTGCTAATCTAATTGATTGGAAAATT
CAAGGTAATGTTTATTCAGGTCAATTTTCAGTGGAAATAAAATCTGTTGAAGAATCAATA
AATTTTGTCTTAGGACAAGATGAGGAAGGAATTTTTGCTTTATTTGAATAGGAAAGGATT
AAATTATGAAAACTAGAAAATTAACTAACATACTATCAAAATTAATAGATAAGACAATGG
CAGGTACAAGCAAGATAACAGACTTTACTCCTGGTTCAGCTTCTCGTTCATTATTAGAAG
CTGTATCATTAGAGATAGAGCAATTCTATATTCTAACAAAAGAAAATATTGATTGGGGTA
TACAAGAAGGTATCATTGAAGCTTTTGATTTTCAAAAAAGACAATCTAAAAGAGCTTATG
GTGATGTTACTATTCAATTCTACCAACCCTTAGATATGAGAATGTATATACCCGCAGGAA
CAACTTTTACTTCAACACGACAAGAATACCCTCAGCAATTTGAAACATTAGTTGATTATT
ATGCAGAGCCTGATTCTACTGAGATTGTTGTTGAAGTTTATTGTAAAGAAACAGGGGTTG
CAGGTAATGTTCCTGAAGGAACAATTAATACTATAGCATCAGGTTCTAGTTTGATTAGAA
GTGTTAATAACGAGTATTCTTTTAATACAGGAACTAAAGAAGAGAGCCAAGAAGACTTTA
AGCGCAGATTCCACTCTTTTGTAGAATCTAGAGGTAGAGCAACTAATAAATCAGTAAGAT
ATGGTGCACTGCAGATACCTGATGTAGAAGGTGTTTATGTTTATGAAGAAACAGGACATA
TTACAGTATTTGCTCATGATAGAAACGGTAATTTATCAGATACCTTAAAAGAAGATATAA
TTGATGCTTTACAAGACTATAGACCAAGTGGTATAATGTTAGATGTTACAGGTGTAGAAA
AAGAAGAAGTTAATGTTTCTGCTACAGTAACTATATCTAATAAATCTAGAATTGGTGATA
CATTACAAAAACATATCGAAAGTGTTATTAGAAGCTATTTAAATAATTTAAAAACTTCTG
ATGACCTAATAATTACAGACCTTATTCAAGCTATAATGAATATTGATGATGTATTAATAT
ATGATGTGTCATTTGATAACCTAGATGAGAACATTATAGTACCGCCACAAGGAATTATTA
GAGCAGGAGAAATAAAAGTAGAACTAAAGTAAAGAGAGGTGAAACTTAAGTCGTGGCTAA
TTTTTTAAAGAATCTTCATCCATTATTAAGAAGAGATAGAAATAAAAAAGATAATCAAGA
CCCTAACTTTGCTCTGATAGATGCACTCAATGAAGAGATGAATCAAGTAGAGAAAGATGC
TATAGAAAGTAAGTTACAATCTTCTCTAAAGACATCTACCAGTGAATATTTAGATAAGTT
TGGGGATTGGTTCGGAGTTTATCGTAAGACCGATGAGAAAGATGATGTTTATAGAGCAAG
AATTATAAAATATTTACTCTTGAAAAGAGGAACTAATAATGCTATAATAGATGCTATAAA
AGATTATTTAGGTAGAGATGATATTGATGTAAGTGTATATGAACCTTTTACAAATATTTT
CTATACTAACAAATCACATTTAAATGGTGAAGACCACTTAATGGGATACTATTATAGATT
TGCTGTTATTAATGTCTCTATAGGTGATTATTTCCCTGTAGAGATTATAGATGTAATTAA
TGAATTCAAACCTGCAGGTGTAACTCTATATGTCACTTATGATGGGGCTTCTACTATTAG
AGGTGGAGCAATTATTAAGTGGTTAGATGGGTTACCTAAAATAGAAACATACCAAGAGTT
TGATAGATTTACAGGTTATGATGATACATTCTATGGTCATATTAATATGAATCAAAGTAA
AGATACTGATAACAGTTCATCAGATATTTTTAAAACAAACCATAGCTTAATTAATAGTTT
AGATGTTTTAACAGGTTCATCTAGTGTAGGGAGACAGTATATTAACTACGGATATGTAAC
ATCATATGTTTATAATCCAGGTATGACATCTTCTGTAAATCAAATAAGCGCTAGTACAAA
AGGTAGAGGTCAAGAAGTACCTACTGACTATTATATGTATACTAGTACTAAGAATAACAA
TACAGTAGAACTTAGTATGCAAACTACTTCCGGTGTGTCTTATTTATATAATAACTTTAA
TTTTAGGGACTATATGAGTAAATATAGACCTCAAGTAGATTTACAATCTGATGAGGCTAG
AAGAATTGTATCTGATTATATAAAAGAATTAAGTATTGATTACTATCTTAGTGCTGTGAT
ACCTCCTGATGAAAGTATAGAAATTAAACTACAAGTTTATGATTTTTCTATTAATAGATG
GCTTACAGTATCAATTAATAATTTATCTTTCTATGAAAAAAATATCGGGAGCAATATAGG
ATATATAAAAGATTATCTAAACAGTGAATTAAATATGTTTACTAGGTTAGAGATAAATGC
AGGTAAAAGAGATTCAGTAGATATTAAAGTTAATTACTTAGATTTAATGTTTTATTACTA
TGAACGAGGTATTTATACAATAAAACCGTATAAAGCATTAATAGAAAATTATTTAGATAT
ATCTAGAGAGACTTATGTAGAAGCATTTAAAATAGCATCATTATCTAATGGAGATATTAT
AACTAAAACAGGTTTTCAGCCTATAGGGTATTTAAAACTAGTTGGTAATTATGAAAATAC
AATACCTAGCACAATAAATATAGTAGCTAAAGATACAGATAATAACCCTATAGAATCTAA
TGAATTAGATGTATATAATACAGTAGAGAATAGAAATTTATTACAATCTTATAAAGGTGT
AAATACGATAGCTAGAGAAATAACTTCTACAAAAGAGTTTACTGTATCAGGATGGGCTAA
AGAGATATACTCAACTAATTATCTTTCTAAAGTATTAAAACCAGGTAAAGTGTATACGTT
ATCTTTTGATATGGAAATAACAGGTAATGACCCAACTCTTAAATCTTATTCTGATAGTCA
TGGTATATATTTATACAGTAATACTAAGGGAATTGTTGTTAATGGTGTTAAATCTATGGA
ACGTACTATAGGTAACAAAGTATCCGTAACTCAAACTTTTACAGCCCCTACTATTACTGA
CCATAGATTACTAATATATACTGGAAGATATACATCTGATGGTAAAGCATCAACTCCTCC
AGTGTTCTTTAATACAGTTAAAATTACGGAATTAAAATTGACTGAGGGTTCTTCTAAGCT
AGAGTACTCACCTGCTCCGGAAGATAAACCTAACGTAATAGAAAAAGGAATTAAATTTAA
TAATATCCTAACTAATATACAGACTTTAAGTATTAATTCGGATACTATCTTAAAAAATGT
AACTTTATATTATTCTTACTATGGTGATAGTTGGGTAGAACTAAAGACTCTAGGAAATAT
TAGTACTGGAGAAACAACAGAAACCAATAACTTAATAGATTTATATGGATTACAGACAGT
AGATTATTCTAATATAAATCCAATGTCTAAAGTATCATTACGTTCCATTTGGAATGTTAA
GCTAGGTGAATTGAACAATCAAGAAGGTTCTTTATATAATATGCCTAATGATTACTTTAA
TGCTGTATGGCAGGATATAGATAAATTATCAGATATTGAGCTAGGTTCTATGAGAATGGT
TAAAGACACTGAGGGCGGAGTATTCGATGGAGCTACAGGTGAAATTATTAAGGCTACTCT
ATTTAATGTCGGTGCTTATACTGATTTAGATATGTTAGCCTATACTTTGACTAATTATAC
TGAACCGTTAACGTTAGGCTCTAGTCGATTAATAATTGAGCTAAAAGAAGAACTACTAAC
ATCAGAATCATTTAATGTCGATAATAGAATTAAAGTAATTGACTCAATATATGAGGAGTT
ACCAAATACAAGCATTATTAAAAATGGATTTGTTGAAAGAGAAGTTACAGGTTCTAAATA
TTTAGATTACGGTTTATATGAGCCTATAGAAGATGGTACTAGATATAAACTTATTGTCGA
AGGAGAATTTAAAGATAATATAGAATTTATATCTTTATACAATTCTAACCCTAACTTTAA
TGAAACATTTATATATCCATCAGAGATAATTAATGGAGTTGCTGAAAAAGAATTTATTGC
AAAACCATCTACTGAAGACAAACCAAGGTTAAATACAGATGTTAGAATATATATACGACC
TTATGATTCAACTATCTCTAAAGTAAGAAGAGTAGAATTAAGGAAAGTTTAATAAATAAG
TTGACAGAAAGTTAATAATATGGTATACTTATAAAGTAATATTTAGTGGGTATACCATGT
TATATTAATAAAGAAAACAACAGATGAAAGGAATTAAAAAATATGGCAATTGCAACGTAT
AATTCTCATGTTGAGTTAGCAAAATATCTAGTTAGTAAAGCTGATTCAGTTTACTTAACA
ATTGGAAAGAGCACACCGTGGTCTAATGAAACAAACCCACCGCAACCTGATGAAAATGCA
ACAGTATTACAGGAGGTTATTGGATATAAAAAAGCTACTAAAGTTACTTTAGTTAGACCT
TCTAAATCACCTGAAGATGATAATAAGAATTTAATTTCTTATGGTAATAAATCGTGGGTA
GAAGTAACACCTGAAAATGCTAAAGCTGAAGGAGCTAAATGGGTTTACTTAGAAAGTAGT
ATTGTTGGTGACGAACTACCTCTTGGAACATATAGACAAGTAGGATTTGTTATGGACTTA
GTAGCAAAAAGTGGTATTAGTAAATTTAACTTAGTACCTAGTGAAGTAGAATCAACTGGA
ACATTATTATTCTTTGATAATAAACAATTCCAAAATAGAAGTGAGCAGACAACTGCTAAA
GAAAGATTTATTGTAGAAGTTTAAAGAAAGGGAGATAATTCTAAATGGCAATTAATTTTA
AAGGTTCACCTTATTTAGATAGATTTGACCCGTCTAAAGATAGAACAAAAGTATTATTTA
ATCCTGATAGACCTCTACAACAGGCAGAATTAAATGAAATGCAGTCTATAGACCAATATT
ATTTAAAAAATCTAGGAGACGCTATTTTTAAAGACGGAGATAAACAATCAGGGCTTGGAT
TCACATTGTCTGAAGATAATGTATTGACAGTAAATCCTGGTTATGTATATATCAATGGTA
AAATAAGATATTACGATAATGACGATTCAGTTAAAATAACTGGCGTAGGTAAAGAAACTA
TTGGTATTAAATTAACAGAACGTATTGTTACACCTGATGAAGATGCTAGCCTATTAGACC
AAACTAGTGGAGTACCAAGTTACTTCTCTAAAGGTGCAGATAGATTAGAAGAAAAGATGT
CATTAACAGTTAATGACCCGACATCAGCAACTATTTATACTTTCATGGATGGGGATTTAT
ATATTCAATCAACTAATGCTGAGATGGATAAAATCAACAAAGTATTAGCTGAACGTACTT
ATGATGAGTCAGGTTCATATAAAGTAAATGGTTTTGAACTATTTTCAGAAGGTAATGCTG
AAGATGATGACCACGTTTCTGTAGTTGTAGATGCAGGTAAAGCCTATGTAAAAGGTTTTA
AAGTAGACAAACCCGTATCAACAAGAATTAGTGTACCTAAATCTTATGACTTAGGAACAG
CAGAAAATGAAAGTACTATCTTTAATAAGTCTAATAACTCTATTAGTTTAGCTAATAGCC
CTGTAAAAGAAATTAGACGTGTTACAGGTCAAGTACTTATTGAAAAAGAACGAGTTACAA
GAGGAGCTCAAGGTGATGGTCAAGATTTTCTTTCAAATAATACAGCATTTGAAATTGTAA
AAGTTTGGACTGAAACAAGCCCTGGAGTTACTACAAAAGAGTATAAACAAGGAGAAGACT
TCAGATTAACAGATGGTCAAACAATTGATTGGTCACCTCAAGGTCAAGAACCTTCAGGAG
GTACTTCATACTACGTTTCTTATAAATATAACAAACGTATGGAAGCCGGTAAGGATTATG
AAGTAACAACTCAAGGTGAAGGGTTAAGTAAGAAATGGTACATTAACTTTACACCTTCAA
ATGGTGCTAAACCTATTGACCAAACAGTAGTATTAGTAGACTATACTTACTACTTGGCTC
GTAAAGATTCAGTGTTTATTAATAAGTATGGTGATATTGCAATATTACCTGGTGAACCTA
ATATTATGAGATTAGTTACACCACCATTAAACACAGACCCTGAGAATTTACAATTAGGTA
CAGTTACAGTATTACCTGATTCAGATGAAGCCGTATGTATTTCATTTGCAATCACTAGAT
TGTCTATGGAAGACTTACAGAAAGTTAAAACAAGAGTAGATAACTTAGAGTATAACCAAG
CAGTAAATGCTCTAGATGATGGTGCTATGGAAGGACAGAACCCTCTAACATTACGTTCAG
TATTCAGTGAAGGTTTCATTAGTCTTGACAAAGCAGACATTACACATCCTGACTTCGGAA
TTGTATTTAGTTTTGAAGATGCAGAAGCTACTCTAGCTTATACAGAAGCAGTTAACCAAC
CTAAGATTATTCCAGGAGATACAACAGCTCATATTTGGGGTAGATTAATTTCAGCACCAT
TTACTGAGGAACGTACAATCTACCAAGGTCAAGCATCAGAAACATTAAATGTTAACCCTT
ATAATATTCCTAACAAACAAGGTGTGTTAAAATTAACACCTAGTGAGGATAACTGGATTG
ATACTGAAAATGTTACAATCACTGAACAAAAAACTAAAAAAGTAACTATGAAACGATTTT
GGAGACATAATGAAAGTTACTATGGTGAGACTGAGCATTACTTGTATTCTAACTTACAGT
TAGATGCAGGACAAAAGTGGAAAGGTGAAACTTACGCTTATGATAGAGAGCATGGTCGTA
CCGGTACTTTATTGGAATCAGGAGGACAACGTACTCTAGAAGAAATGATTGAATTCATTA
GAATCAGAGATGTATCCTTCGAAGTTAAAGGACTAAACCCTAATGATAATAATTTATATT
TATTATTTGATGGAGTAAGATGTGCTATAACACCTGCAACTGGCTATAGAAAAGGCTCTG
AAGATGGTACGATAATGACAGATGCTAAAGGAACAGCTAAAGGTAAGTTTACTATTCCTG
CAGGTATTCGTTGTGGTAACCGAGAAGTTACACTTAAGAATGCTAACTCTACAAGTGCTA
CAACTTACACAGCCCAAGGACGTAAAAAAACCGCTCAAGATATTATTATCAGAACTCGTG
TAACAGTAAACTTAGTAGACCCGTTAGCACAATCATTCCAATATGATGAGAATAGAACTA
TATCATCATTAGGATTATACTTTGCTTCTAAAGGTGATAAACAATCTAATGTTGTTATCC
AAATTAGAGGTATGGGTGACCAAGGTTATCCTAATAAAACAATCTATGCAGAAACAGTTA
TGAATGCTGATGATATTAAAGTATCTAATAATGCTAGTGCTGAAACTAGAGTATACTTTG
ATGACCCTATGATGGCTGAAGGCGGTAAGGAGTACGCTATTGTTATTATTACTGAGAACA
GTGATTATACAATGTGGGTAGGTACTAGAACTAAGCCTAAAATTGATAAACCTAATGAGG
TTATTTCAGGTAATCCATACCTACAAGGTGTATTATTCAGTTCATCAAACGCATCAACAT
GGACTCCTCACCAAAACTCTGACCTTAAATTTGGTATTTATACTTCTAAATTTAATGAGA
CAGCAACGATTGAATTCGAACCAATTAAAGATGTATCAGCGGATAGAATAGTTCTTATGT
CTACGTACTTAACTCCTGAGAGAACAGGATGTACGTGGGAAATGAAATTAATTCTAGATG
ATATGGCATCTTCTACAACATTCGACCAATTGAAATGGGAGCCTATCGGTAACTATCAAG
ACTTAGATGTTTTAGGTCTAGCAAGACAAGTTAAGTTAAGAGCAACTTTCGAATCTAATA
GATATATCTCACCATTAATGAGCTCTAGTGATTTAACATTCACTACATTCTTAACAGAGT
TAACAGGTTCATATGTTGGTAGAGCTATTGATATGACAGAGGCTCCTTACAATACAGTAA
GATTTAGTTATGAAGCTTTCTTACCTAAAGGTACTAAAGTTGTTCCTAAGTATTCTGCGG
ATGATGGAAAAACTTGGAAAACATTTACTAAATCCCCTACAACTACTAGAGCCAATAATG
AGTTTACACGCTATGTCATTGACGAGAAAGTAAAATCATCAGGAACAAATACTAAACTAC
AAGTTAGATTAGATTTATCAACTGAAAATAGCTTTTTACGTCCTCGTGTTCGTAGACTTA
TGGTTACTACTAGGGATGAATAAACTAGAGGGGTTGATTGACCCCTCTTTATTTAATAAG
GAGAGATTTATATGCCTAGAGAAGTTAGAGACCCTTATTCTCAAGCTAAATTATTTATAC
CTACAGTTGAGGAAAAATCAATTAAGGAATTAGAAAAAACATACAAAGAAAAAATTGATG
AAGCTACTAAGTTAATCAATGAATTAAAGAAAGAGAGAGGAGAAAAATAGATGGCATTTA
ACTACACGCCTCTTACTGAAACACAGAAGTTAAAAGATATGTATCCTAAAGTTAATGATA
TAGGTAACTTTTTAAAAACAGAAGTTAACCTTAGTGATGTAAAACAGATATCACAACCCG
ACTTTAATAATATTTTAGCATCTATACCTGATAGTGGTAACTATTATGTAACTAATTCAA
AAGGTGCTCCTAGTGGAGAAGCTACAGCAGGATTTGTAAGATTGGATAAAAGAAATGTAA
ATTATTATAAAATTTACTATTCACCATATAGCAGTAACAAAATGTATATCAAGACTTATG
CTAATGGTACTGTATATGATTGGATTAGTTTTAAATTAGATGAAGGTAGCTTATACAATG
AAGGTAATACTTTGAATGTAAAGGAACTTACTGAATCCACAACTCAATATGCAACACTAG
TTAATCCTCCAAAAGAGAACTTAAATACAGGTTGGGTTAATTACAAAGAAAGTAAAAATG
GTGTTTCTTCTTTAGTAGAATTTAACCCGGTTAACTCCACTTCAACTTTTAAGATGATAA
GAAAGTTACCAGTACAAGAACAAAAGCCTAACTTATTGAAAGATAGTTTATTTGTTTATC
CTGAAACTAGCTATTCTAATATTAAAACAGATAACTGGGATACGCCTCCATTTTGGGGAT
ATTCTTCTAATAGTGGTCGTTCAGGAGTTAGATTTAGAGGAGAGAATACAGTACAGATAG
ATGATGGGTCTGATACGTACCCTTCAGTAGTTTCTAATAGGTTTAAAATGGGTAAAGAAC
TTTCTGTAGGTGATACTGTAACGGTATCAGTATATGCTAAAATTAATGACCCTGCTTTAC
TTAAAGATAACTTAGTTTACTTTGAATTAGCAGGATACGATACTGTAGATGATACTAGTA
AAAATCCTTATACAGGAGGACGTAGAGAAATAACAGCAAGTGAGATAACAACTGAGTGGA
AAAAATACTCTTTCACATTCACTATACCTGAAAATACAATCGGAGCATCAGGCGTTAAAG
TTAATTACGTATCTTTACTACTAAGAATGAATTGTTCATCTAGTAAAGGTAATGGTGCTG
TAGTATACTATGCCTTACCTAAATTAGAAAAATCATCTAAAGTTACACCATTTATTACAC
ATGAAAATGATGTTCGTAAATATGATGAGATTTGGTCTAATTGGCAAGAATTTATTAGTA
AAGATGAATTAAAAGGTCACTCCCCTGTAGATATTGAATATAATGATTATTTTAAATATC
AGTGGTGGAAATCTGAAGTTAATGAAAAGAGTTTAAAAGATTTAGCTATGACAGTACCTC
AAGGATATCATACATTTTATTGTCAAGGCTCTATTGCCGGGACGCCTAAGGGACGTTCTA
TTAGAGGAACCATTCAGGTAGATTATGACAAAGGTGACCCATATAGAGCTAATAAGTTTG
TTAAATTATTGTTTACTGACACAGAGGGTATTCCTTACACATTATATTATGGTGGTTATA
ACCAGGGTTGGAAACCCTTAAAGCAATCAGAAACTTCTACTTTACTATGGAAAGGTACTT
TAGATTTTGGGTCTACGGAAGCTGTTAACTTAAATGACTCATTAGATAATTACGATTTAA
TTGAGGTAACTTATTGGACTCGTTCAGCAGGACATTTTTCTACAAAAAGATTAGATATAA
AAAATACATCAAATTTACTGTATATTAGAGATTTTAATATTTCAAATGATAGTAAAGGTT
CTAGTGTAGACTTTTTTGAAGGGTATTGCACTTTTCCTACTAGAACATCAGTACAACCTG
GTATGGTAAAATCTATAACTTTAGACGGGTCTACAAATACAACAAAAGTAGCATCATGGA
ATGAAAAGGAACGTATAAAGGTATACAATATTATGGGAATTAATAGAGGATAAAGAAAGG
TGGAATAAAAAAACTATGGCTGTTAAATATGATATAGGTAATAATGAGATAGTATTACAT
TTAAGAGAAGGTAAATATATAACAGGGTTTACAACAGTAGGAGGGTATGATAAGGAGTTA
GGACAAGTAAAAGTTAATAGAGAAATCTTACCTGCTTACTTCTTTGATAATTTTGCCTAT
GAAAGATATTTGTATTATAGTAAACCTGAAGAGGTTATAGAAAATAAAAACTATGTACCA
CCACAAATCAATGATGATGATGAGGAATCCCAACAAATTACTGTACCTAAAGAACAATAT
GATAGTTTAAAAGAAGAACTAGAGCTTATGAGAAAACAACAAGAAGCTATGATGGAAATG
CTTCAAAAGCTCTTAGGTCAAAAGGGGTAATTATAAATGGCATTAAATTTTACTACAATA
ACGGAAAACAATGTTATTAGAGACCTGACTACTCAGGTCAATAACATTGGAGAAGAATTA
ACAAAAGAAAGAAATATATTTGACATTACCGATGATTTAGTTTATAATTTTAATAAATCA
CAGAAAATTAAACTAACTGATGATAAAGGATTAACTAAATCTTATGGAAACATAACAGCC
CTTAGAGATATAAAAGAACCTGGTTATTACTATATAGGTGCTAGAACATTAGCAACATTA
TTAGATAGACCTGATATGGAATCTCTTGATGTTGTTTTACATGTAGTACCTCTTGATACT
TCTAGTAAGGTAGTTCAACATTTATATACACTATCTACTAACAATAACCAAATTAAAATG
TTATATAGATTTGTCTCAGGAAACTCTAGTTCAGAATGGCAATTTATTCAAGGATTACCT
AGTAATAAAAATGCTGTTATATCAGGAACTAATATTTTAGATATAGCTTCACCAGGTGTT
TACTTTGTTATGGGAATGACAGGAGGAATGCCTAGTGGAGTAAGCTCCGGATTTTTAGAC
TTAAGTGTAGATGCTAATGATAATAGATTAGCTAGACTAACTGATGCTGAAACCGGTAAA
GAATATACTAGCATTAAGAAACCTACAGGAACATACACAGCCTGGAAAAAAGAATTTGAG
CCAAAAGATATGGAGAAATATCTACTAAGTAGTATTAGAGACGATGGTAGTGCATCATTC
CCACTCCTAGTTTATACTAGTGATAGTAAAACATTTCAACAAGCTATTATAGACCATATA
GATAGAACAGGTCAAACAACCTTTACTTTCTATGTTCAAGGCGGTGTATCCGGTTCCCCT
ATGTCGAATAGTTGTCGAGGGTTATTCATGTCAGACACACCTAATACTTCTAGTTTACAT
GGTGTTTACAATGCTATAGGTACAGATGGTAGAAATGTAACAGGTTCAGTGGTAGGTAGT
AATTGGACTTCACCAAAAACATCCCCTTCTCATAAAGAATTATGGACAGGAGCACAATCA
TTCTTATCTACAGGAACTACTAATAATTTATCAGATGATATTAGTAACTACTCTTATGTA
GAAGTTTATACTACACATAAGACAACAGAGAAGACTAAAGGTAATGACAATACAGGAACT
ATATGTCATAAGTTTTATTTAGATGGTAGTGGAACTTACGTTTGTTCAGGTACATTTGTT
TCCGGGGATAGAACCGATACAAAACCCCCTATCACGGAGTTTTATAGAGTAGGTGTATCT
TTTAAAGGTTCTACATGGACTCTTGTAGATAGTGCAGTACAAAATAGTAAAACTCAATAC
GTTACAAGAATTATAGGTATTAATATGCCATAGACTAGGAGAAATTTCCTAGTCTTTTTT
TTTCTTGACTTGAAAAGGATTCTGTGGTATACTATAACTCGTGTAAGGATATAAGGAGAT
TAAAATGAGATTAAGAATTAAGAACTTATATACCTATGTAGAATTTGAGGAGGATGATAA
ATACTTAAAAGATATATTTTTAAAGAGAGTCCATACGACTATAGGAGCAAGACAAGAAGG
ATTTCAGTACAGCCCTGCGTACAAAAGAGGTAGTTGGGATGGTTATGTAGATTTTTATGT
TTATGAGGAAGATAAATTCCCCACTGGACTTTTATTTAAAATTGAGTTATTATTAGGTGA
GCTACAATCAAGGTATAATTTCCAGTTTGAAACAATTGATGAGCGTGATGAAAGTTTCTT
ATCTGAAGAAGATATTGATGATGAGATAACATTGCTTGATAATAATGTCGGTCAAATTAC
CTTAAGAGATTACCAATATGAAGCAGTGTACAATAGCTTAACATTTTACAATGGTATTGC
TCACTTAGCTACTAATGGTGGTAAAACTGAGGTTGCTAGTGGTATTATAGACCAATTATT
ACCTCAATTAGAAAAAGGTGAGAGAGTAGCATTCTTCACAGGCTCTACGGAGATATTCCA
TCAGTCTGCAGATAGGCTCCAAGAGCGTTTAAATATTCCTATTGGTAAAGTAGGTGCAGG
TAAGTTTGATGTTAAGCAGGTTACAGTTGTAATGATACCTACTTTAAATGCAAACCTTAA
AGACCCAACACAAGGGGTAAAGGTTACGCCTAAACAAAATATTAGTAAAAAGATTGCTCA
AGAGATATTACCTAAATTTGAAGGTGGAACAAATCAAAAGAAATTACTAAAAGTATTACT
TGATAACACAACACCTAAAACAAAAGTAGAACAAAATGTATTAAGTGCCTTAGAGATAAT
TTACCAAAATAGTAAGACAGATGCAGAAGTTTTATTAAACTTAAGAAATCATAATGCACA
TTTTCAAAAAATTGTTAGAGAAAAGAACGAAAAGAAATATGATAAATATCAAGATATGAG
AGATTTTTTAGACTCAGTTACAGTTATGATAGTTGATGAGGCACACCATTCTAAATCTGA
TTCTTGGTACAATAATTTAATGACATGTGAAAAAGCTTTATATCGAATTGCATTAACAGG
GTCTATAGATAAAAAAGATGAATTACTTTGGATGAGATTGCAGGCGCTATTCGGTAATGT
TATTGCACGAACTACTAATAAGTTTTTAATTGATGAAGGTCATTCTGCTAGACCAACAAT
AAATATTATACCTGTAGCTAATCCTAATGACATAGATAGAATTGATGATTATAGGGAAGC
TTACGATAAAGGTATAACAAATAATGATTTTAGGAATAAACTTATTGCAAAACTAACAGA
AAAGTGGTATAATCAAGATAAAGGTACATTGATTATTGTAAACTTCATTGAACATGGAGA
CACAATATCAGAAATGTTAAATGATTTAGATGTAGAGCATTACTTCTTACATGGAGAAAT
AGACTCTGAAACTAGGAGAGAAAAATTAAACGATATGAGAAGTGGTAAGCTTAAAGTAAT
GATAGCTACATCACTTATTGATGAGGGTGTAGATATATCAGGTATTAATGCACTAATATT
AGGTGCAGGAGGTAAGTCATTAAGACAAACATTGCAACGTATTGGTCGTGCTTTACGTAA
GAAAAAAGACGATAATACAACACAAATATTTGATTTTAATGATATGACAAATAGATTTTT
ATATACTCATGCTAATGAGCGTAGGAAAATTTATGAAGAGGAAGATTTTGAAATAAAAGA
CTTAGGAAAATAGGAGGGTAAGAGATGGCAACAAAAACACAAAGAAAGCTATACCAATAT
CTAGAGGAAAATGCTACAGAAAATAAATTTCATATTTCTACTAAGAAAGAGCTAGCAGAT
TCTCTAGGTGTTTCCATCTCTGCTTTATCCAATAACCTTAAAAAGTTAGAAGAAGAAAAT
AAAGTCGTTACTGTTTCTAAAAGAGGAAAAAACGGCGGGGTAATAATAACTTTAGTTAGA
GAGTATGACACAGAAGAATTGAAAGAATTCAATAATTCTACAGATAATATTATTACTTCC
GATTTACAGTATGCTAAGGCATTAAGAGAAAAGCACTTCCCTTCTTATAGATATGAGAGA
AAAGAACAACGTAGACGTACTAAGATAGAAATGGCACAATACAATGCCATTAAGGATGAG
AAGAGAAGAATTATAGCAGATATGAATTTCTATTCAGAAGGTCTTCCTTATCCTTCTAAA
GATATTTTTAATATGTCCTATGACCCGGAAGGGTTTTATAAAGCGTACATCTTATGTAAG
TTATACGACCAATATGCTATTTCTCATATGGATGCTAAACATACAAGTCATCTTAAAGCA
ATGAGTAAGGCAACAACTAAAGATGAATACGACTACCATCAACATATGTCTGAATACTAT
AGAAATAAAATGATTCAAAATTTACCTAGAAATAGCGTTAGTGATAATTTCTTTGGTAGT
AAAATGTTTAATACTTTTTATAATTTTTATTTAAAAATAAAAGATAAAAATATTAATGTA
TTTAAGTATATGCAAAATGTATTTAAAAATGTAACATTTTATTACGAGAACGGTATGCAA
CCTAATCCAATACCTTCTCCTAACTTCTTTAGCTCAGATAAGTATTTTAAAAACTATAAT
AATTATATTAAAGGAATAAAAAAAGGTGTTAACAGTACTAATAGACACCTAGGTGATACA
GACAGCATCATTAATTCATCAGACTATGTGAAAAACCCTGCTGTATTACATCTACACCAA
CTATATACTACAGGATTAAATTCTACTTTACATGATATTGATACTATGTTTGAACAAGCC
TTAGACCTTGAAAATGCCTCCTATGGATTATTTGGAGATATGAAACATATTATTTTACTA
CAGTATAATTCTATGATTGAAGAAGAAATTAAGAATTTACCTAGAGAAGAAAAGGATATT
ATTAATAAATATGTAAAACAATGCATAATTAATGATTATTCACCAACAAGTATTTCACCT
TCTGCAAGGTTATCAATGTTTACTATGCAGAAAGAGCATATAGTTTACAATAAGCAGTTA
AATAAAGGAATCAAGAGAGAGGATTTATTACCATTAAGTCTAGGAGGTATAGTGAATAAA
GATTTATTGAGTGGTATGGATATACAAAACTTAGAACAGAATGGTAATGAATACCTATAT
ATGAGACAACATACTTCAACTTATTATATATTAAGAATGTTTGGTGACTATTTAGGGTAT
GAGGTAAACTTAAGAGAAGTAAAATATATTGTAGAGAAATATAATTTAATTGATAAAATA
CCATTGACAAAAGAGGGTATGTTGGATTATAATAAACTTATACATTTAGTAGAGGAAGAG
GTTAATAACTATGAGTAAGAAGATAAAGGAGCTTATCCTTCATAAATCAATGAAGGATAT
ACATTTTGCAAGAGAAGTATTAGATAACTTACCTAAGAATCTATTTTCAGCAGAGTCTGA
GGACATGGGTTACTTATTTACAGCTATAAAGAGAACAGCACATATTTCCGATAAGATGTC
AAATGAAGCATTAGCAATTAAAGTAGAACAGCTTATGGGTAATAATAAGGAAGATGAAGA
GAAAGTAACCAAGACATTAACTTACTTAGAAGATTTATATAAAGTAGACGTTAATGAAAA
AGATGAATCTGTTAATTATGAAATAGAGAAGTATATTAAAACAGAAATGTCAAAAGAAGT
TTTAGTTAAATTTATTGCAGAAAATAAACAAGAAGACTCTGATAATCTACATGAACTTGT
AGACAAACTAAAGCAAATAGAAGTAAGTGACATCTCAGGAGGTAATGGGGAGTTTATTGA
CTTCTTCGAAGATACAGAAAAGAAACAAGAACTATTGAGTAATTTAGCTACAAATAAATT
CTCTACTGGATTTACTTCTATTGACAACCATATTGAAGGTGGTATAGCAAGAGGAGAGGT
TGGATTAATCATAGCTCCTACCGGTAGAGGTAAATCATTAATGGCTTCAAACTTAGCTAA
GAATTATGTTAAAAGTGGATTAAGTGTTTTATATATTGCCTTAGAGGAAAAAATGGATAG
AATGGTTTTGCGTGCTGAGCAACAAATGGCAGGAGCAGAAAAGAGTCAAATTGTAAATCA
GGATATGTCTTTAAATAATAAAGTTTATGATGCAATACAAAATCATTATCAGAAGAATAG
AAAGTTATTAGGTGACTTTTATATTTCTAAACATATGCCAGGTGAAGTTACACCAAACCA
ATTAGAACAAATTATTGTCAATACAACAATTAAGAAGGATAAAAATATTGATGTTGTTAT
TATTGACTATCCTCACTTAATGAGAAATCCTTATGCTAAATATCATTCAGAATCAGATGC
AGGAGGGAAATTGTTTGAAGATATTCGTAGATTATCACAGCAATATGGATTTGTTTGTTG
GACGTTAGCTCAAACTAACCGTGGTGCTTATGGTTCAGATGTTATTACAAGTGAGCATGT
AGAAGGTTCTCGTAAGATTGTCAATGCTGTTGAGGTGTCTTTAGCAGTAAACCAAAAAGA
TGAAGAATTCAAGAGCGGTTTCTTAAGATTGTATTTAGATAAAATTCGTAATAGCTCTAA
CACAGGAGAACGATTTGTTAATCTTAAAGTAGAACCAACTAAGATGATTGTAAGAGATGA
AACACCTGAAGAAAAACAAGAGCATATACAATTGCTATCAGATAATGGAAAAGAAGACAC
AAGTAAATTTCAAAATAAAGATAATAAAATAGAAGCTATAAATAACACATTCGGAGGATT
ACCGGGAGTTTAATTTTTTAAAATATACCACTTGACATTTTATATGTTAGGTGGTATAAT
TATTTTATAAAGAATAAAGGAGAGATTAATAATGAAATTTGTATTCTTTACAGATAGCCA
CTTTCACTTATTTACTAACTATGCTAAACCTGATGAGCAGTATGTGAATGATAGATTTAG
AGAACAGATACAAGCTTTACAGAAAATGTTTGATATTGCAAGAGAAGAGGATGCAACAGT
TATATTTGGTGGGGATTTATTCCACAAACGTAACGCAGTAGATACTAGAGTATATAATAA
GGTATTTGAAACATTCCAACTTAATAGAGATATAGAAGTACTAATGTTAAGAGGTAATCA
TGATTCAGTTACAAATAGTTTATATACAGATTCTAGTATAGAACCTTTCGGTTACTTACC
TAATGTAGAGGTTTGTAAAAACCTTGATACTTTAGGGTTTTTAGGAGAAGAACAGGATAT
TAATATTGTTATGGCTCCTTATGGAGACGAGACTGAAGAAATTAAAGAGTTTATTAAAAA
TAAATATGTAGAAGATAGAGTAAATATCTTAGTAGGTCATTTAGGTGTAGAAGGCTCTTT
GACTGGAAAAGGGTCTCATAGATTAGAAGGGGCATTTGGATACCAGGATTTATTACCTGA
TAAATATGATTTCATTTTACTAGGTCATTATCACCGTAGACAATATTTCCAAAATCCGAA
TCATTTTTATGGTGGTTCATTAATGCAACAATCATTTTCTGATGAGCAAGAAGCTAATGG
TGTTCATTTAATAGATACAGAAAAAATGACTACAGAATTCATCCCAATCCATACACGTAG
ATTTATTACTATTCAAGGAGAAGATATTCCTGAGAACTTTGAACAGCTAATCGAGGAAGA
TAATTTTATTAGGGTTATCGGTACAGCAAATCATGCTAAGGTTTTAGAAATGGATGACAG
TATGAAAGATAAGAATGTTGAAGTTCAAATTAAAAAAGAGTATACTGTAGAGAAACGTAT
TGATAGTGATGTGTCTGATGACCCTTTAACAATTGCTAGTACCTATGCTAAACAATACTC
ACCTGAATCAGAACAAGAAATACTTGAGTGTTTGAAGGAGGTTTTATAATGAAAAAATAT
AGAGAATATCTAAATAAGACAGATGCAGAAAATTTAGCAGAGGATTGGGAGAAAGTAACC
GAAGATTTATGGAAAGTGTTTAAAGATATGAAACCTAAAATTAATACATTAGATATCAGT
AATGTAGTAAGTAAAGACTTAGATAAAAGTAAACCTATTTTACAATTCCAAGATTCAGAT
GGAGTAATAGAGAATATTTGTAATGTTGAAGGTTTAGAAGATGGTCTAAGTAAAATGAAA
AAGATTTTTGATGATAGTAATTTTGAAAAGCATTATTACAATAGAGTAGTAGACCATGAT
GAGTATTACTGGATTGATTATGGCTCTCATCATTGTTTCTTTAGAGTTACGAAAGGGGAT
AAGTAATGGTTGTATTTAAACAAGTAGAAGTTAATAATTTTTTAGCAATTAAAGAAGCTA
CGCTAGAGTTAGACAATAGAGGATTAATTCTAATTGAAGGTGAGAATAAATCTAATGAGT
CATTTCATTCAAACGGCTCAGGAAAATCAACTTTAATATCTGCCATTACTTACGCTTTAT
ATGGTAAAACTGAAAAAGGACTAAAAGCAGATGATGTAGTAAATAATATTGAGAAGAAAA
ATACATCTGTTAAACTTAAGTTTGATATTGGGGAAGATAGTTATTTAATTGAACGTTATC
GTAAAGATAAAGAGAATAAGAATAAAGTAAAATTATTCGTTAATGAAAAAGAGATTACAG
GTTCAACAAATGACGTTACCGATAAACAAATACAAGATTTATTTGGTATTGAGTTTAATA
CTTACGTTAATGCCATCATGTATGGTCAAGGAGATATCCCTATGTTCTCTCAAGCAACAG
ATAAAGGTAAGAAAGAAATTCTTGAATCTATTACTAAGACAGACGTATATAAACAAGCAC
AAGATGTAGCAAAAGAGAAAGTTAAAGAAGTGGAAGAACAACAAAATAACATAAGACAGG
AAATCTATAAACTAGGTTATCAGTTATCGACAAAAGATGAGTACTTTCAAAGAGAAATAG
AGCAGTACAATCAATATAAAGAACAATTGGTTCAGATAGAAAACAGTAATAAGGAAAAAG
ATAGATTAAGAGAACAAGAGGAGAAGCAAATAGAAGCTCAAATAGAGCAACTAGCTTCAC
AGATACCAACAATACCTGAAGATGAATTTAAGCACTCAGAGGAGTATAATAAAGCCTCTC
AAAGCCTAGATTTACTTTCTAATAAATTAACGGAGTTAAATCAAGTTTACTCAGAGTATA
ATACCAAAGAACAAGTACTAAAATCTGAAATAGCTACATTAAGCAATAGTCTAAATCAGT
TAGATACAAATGACCATTGTCCTGTTTGTGGCTCCCCTATAGATAATTCTCATAAATTAA
AAGAACAGGAAAATATCAATAATCAGATTGAGAATAAGAAACAAGAGATTACTAGTGTAT
TAGAAATGAAAGATACGTATAAAGAAGCTATTGATAAAGTAAAAGATAAATCACAAGAAA
TTAAAGATAAAATGTCACAGGAAGACCAACAAGAACGAGAGCACAATAATAAGATTAACA
GCATAATTCAAGAGGCTTCTAGGATTAAATCAGACATTAGTTCATTAGAGAATAATAAAA
CGTATTTAAAAGTTAAATATCAACATCAATCTGTTCAAGGATTAGAGAGAGAAGAACCAA
GTAAAGAAAAACATGAGGAAGATAAGAAAGAATTACAAGAATCTATTGACAAACATGAAG
AGAATATAGTACAATTAGAAACTAAGAAAGGTAAATATCAGCAAGCTGTAGATGCTTTTA
GTAATAAAGGTATACGTTCAGTAGTGTTAGACTTTATTACACCATTCTTAAATGAAAAAG
CAAATGAGTACCTTCAAACTTTATCAGGTTCAGATATTGAAATAGAGTTCCAAACTCAAG
TGAAGAATGCTAAAGGAGAACTAAAAGATAAGTTTGATGTTATTGTTAAGAATAGCAAGG
GCGGAGGTTCGTACAAATCCAATTCAGCAGGAGAACAAAAACGTATTGATTTAGCAATTA
GTTTTGCAATTCAGGATTTAATTATGAGTAAAGATGAGATATCTACGAATATTGCACTTT
ACGATGAGTGTTTTGATGGATTAGATACTATCGGTTGTGAAAACGTGATTAAATTATTAA
AAGATAGACTTAATACAGTAGGAACAATATTTGTAATTACTCATAATACCGAGCTTAAAC
CACTGTTTGAACAAACAATTAAAATCGTAAAAGAAAATGGAGTATCAAAACTGGAGGAAA
AATAATGAAATTAAAGATTTTAGATAAAGATAATGCAACACTTAATGTGTTTCATCGTAA
TAAGGAGCACAAAACAATAGATAATGTACCAACTGCTAACTTAGTTGATTGGTACCCTCT
AAGTAATGCTTATGAGTACAAGTTAAGTAGAAACGGGGAATACTTAGAATTAAAAAGATT
ACGTTCTACTTTACCTTCATCTTATGGTTTAGATGATAATAACCAAGATATTATTAGAGA
TAATAACCATAGATGTAAAATAGGTTATTGGTACAACCCTGCAGTACGCAAAGATAATTT
AAAGATTATAGAGAAAGCTAAACAATATGGATTACCTATTATAACAGAAGAATATGATGC
TAATACTGTAGAGCAAGGATTTAGAGATATTGGAGTTATATTCCAAAGTCTTAAAACTAT
TGTTGTTACTAGATACCTAGAAGGTAAAACAGAAGAAGAATTAAGAATATTTAACATGAA
ATCAGAAGAGCCACAACTGAATGAAGCACTTAAAGAGAGTGATTTTTCTGTAGATTTAAC
TTATAGTGACTTAGGACAAATTTATAATATGTTGTTATTAATGAAAAAAATTAGTAAATA
GTAAGGAAGGATATTATGAGGTTTGAAGACTTTTTAACCCAAGAATTAGGAGAACCAAAA
GAAAATACTATAGGTGAGCTAAGATACTGTTGTCCGTTTTGTGGAGAAAAAAGTTATAAG
TTCTATGTTAAGCAAGCCCTAGACTCTAGTAATGGTCAGTATCATTGTAAAAAATGTGAT
GAATCAGGTAACCCTATTACATTTATGAAGACTTATTATAACATTACAGGTAAACAAGCT
TTTGATTTATTAGAGTCTAAGAATATAGATATAGAGAGAGCCCCTTTACTTACGACCAAT
AATAAGGATTTGACAGAATCAGAGAAACTTATATTAATGCTTAGAGGTGTGCACCAAGAT
AAAGGAAATACTAGTATTAAACCTCCTAGATTACCTGAAGGATATAAATTATTAAAAGAT
AACTTAAATAATAAAGAGATTATACCTTTTTTAAAATACTTAAAAGGCAGAGGTATAACT
TTAGAACAAATTATTAATAATAATATAGGTTATGTTATTAATGGGAGCTTTTATAAAGTT
GACGGGGAATCCAAAGTATCATTAAGGAATAGTATTATATTTTTTACTTATGATAATGAT
GGAAATTACCAGTATTGGAATACACGAAGTATAGAAAAGAACCCGTATATTAAATCTATC
AATGCCCCTGCTAAACAAGATGAAGTAGGTAGAAAAGATGTCATATTTAATTTGAATATA
GCAAGAAAGAAAAAGTTCTTAGTTATAACTGAGGGTGTATTTGATGCTTTAACCTTCCAT
GAGTATGGCGTAGCAACATTAGGTAAACAAGTAACTGAGAATCAAATAAAAAAAATAATT
GATTATGTTAGTATAGATACATCAATATATATTATGTTAGACACTGATGCATTAGATAAT
AATATAGACTTAGCTTATAAGTTAAAAACACATTTTAATAAAGTTTACTTTGTACCTCAT
GGTGATGAAGATGCAAATGATATGGGAACAAGGAAAGCTTTTGAGTTATTAAAACAGAAC
CGGGTGCTAGTAACACCTGAAAGTATACAGAGTTACAAAATACAACAAAAACTTAAACTT
TAGGCTTGACCTTAGAGAAGTTTTATGTTATACTAGTAATTAAGTAATTAATAAAGGAGA
AAAAAAATAATGTCAAATAATAAAAAAGATATTTTAGAATTTGTAGATGAATACATTACA
GCTTTAAGAGTTGGTAATGAGCAACGACAACATCAATTAGAAGAAATGGGTAAAGAAGAA
ACAGCAACATTAACAGATGTAGCTAAAGCTATTACTAACCTTATGTTAGGTGTTAATGAG
CAGATGACAGACTTAGAATATAATAACGAGTTAAACTTAAATATTTTAATTGATGCTTTA
TATAAAGCAGAGCTTATTAATGAAGATGTATTAGACTACATTCAAGAATCAATTGATAAA
TCACAAGAAGAACCTAAAAATGAAGAAGAAAAAGGAGAACAAGAATAATGGAAAAAAATA
TTAGCACACACACAAAAGGTATTAGTCAAGCAGACATGGAGAAATGGATTGAAGCTGTAG
TACAAGGAACTGTTGATGGTAAACAAGTTGATGAGAAAACAGCTAAACAATTAGATAGAA
TTGGTTCACGAAGTGTTTCTTTAGAAGAAGCAACTCGTATTGCTAAAGTTCTTAATGCTG
TAACAGCTCAAGAGGTTACAGGAGACTTTAATGATGCATTTAATGCAATTGACTTAATGA
TGATTATCATGGAAGATGAGTTAGGAGTAACTCAAGAAAAAGTAGGTAAAGCTAAAGATA
AACTAAATGAAAAACGAGAAGCTTACCTAAAAGAGAAACAAGAAGAATTACGTCAAAAAC
AACAAGAAGAGGCACAGAAAAAAACTGAATCTGACAGCAATGAAAAAGTAATTCAGTTGA
AGAAAAATGACGAACAGTAAGAAAAAAGGGGATACATTCGAACGTAAAATAGCTAAAGAA
TTAACTGCTTGGTGGGGATACCAATTCAATAGGTCTCCTCAATCAGGTGGTGCTTCATGG
GGTAAAGATAATAATGCTGTCGGAGATATAGTAGTACCTCAGGAAGCTAATTTTCCTTTA
GTAGTAGAATGTAAACATAGAGAAGAATGGACTATAGATAACGTTCTTTTAAACAACAGA
GAGCCACACACATGGTGGGAGCAAGTCATTAATGATAGTAGTAAGGTGAATAAGACACCT
TGCTTAATATTTACTAGAAATAGAGCTCAGAGTTATGTTGCTTTACCTTATGATGAGAAA
GTATATGAAGATTTAAGAAATAATGAATACCCTGTCATGAGAACAGACTTTATTATTGAT
AATATTAGAAAAGATAAATTTTTTTATGATGTCCTTATAACTACCATGAATGGGTTGACC
TCATTTACACCTTCTTATATTATATCTTGCTACGACAAAAAAGATATAAAACCATACAAG
AAGGTCGAGTCTAATTTATCTGAGGTAAGTAAGCATGAAGATGAATTGATTAATGACCTT
CTTAGTGATATATAAGGAAGGTAAGATAAGTATGACAAGCAAAGAAAGACCATTAATCGT
ATATTTTTCAGGTACAGGACAAACAGAAAGATTAGTAAACAAAATTAATATTAATAATTC
ATTTGAAACATTTAGGGTTAAGAGTGGAAAAGAAAAAGTAAATAAACCTTTTATACTAAT
AACACCTACTTATAAGAAAGGTGCAATACCTAAACAAATAGAAAGATTCCTAGAAATTAA
TGGGAGCCCTAAAGAAGTTATTGGCACAGGAAATAAACAATGGGGCTCTAATTTCTGTGG
AGCAAGTAAAAAGATTTCAGAGATGTTTAAGATTCCTTTAATTGCTAAAGTAGAGCAATC
AGGACACTTTAACGAGATACAACCAATATTAGAACACTTTAGTAATAAATATAAAGTAGC
GTAAAGGATGAGAGATATATGGCAACATATGGAAAATGGATTGAGTTAAATAATGAAATA
ACTCAATTAGATGACAATGGAAAAAATAAACTCTATAAAGACCAAGAAGCTTTAGATGAG
TATTTAAAATATATTGAAGACAATACAAGAAAGTTTAATAGTGAAGTAGAAAGAATTAGA
GTATTGACAAAAGAAGGAACATATGATAAAATATTTGACAACGTTCCTGACACTATTATT
GATGAAATGACTAAGTTAGCTTACAGTTTTAATTTTAAATTCCCTAGTTTCATGGCAGGG
CAAAAGTTTTATGAATCTTACGCATCAAAACAGTATGATGAAAACAAAAAACCTATTTTT
GTTGAAGACTATGAACAACATAATGTTCGAGTAGCTTTATATTTATTTCAAAATGACTAT
GTAAAGGCTAGAGAATTACTAGTACAACTTATGGAGCAAACATTCCAACCATCTACACCT
ACGTATAACAACTCAGGACAAGCTAATAGAGGTGAACTAAGCTCATGTTATCTATTTGTA
GTAGATGATTCAATTGAGTCTTTAAACTTTGTTGAAGATAGTGTAGCTAATGCTAGTTCT
AATGGTGGTGGAGTTGCAATTGATTTAACTAGAATTAGACCTAAAGGAGCTCCAGTACGT
AATAGACCTAATTCAAGTAAAGGTGTTATTGCTTTTGCTAAAGCTATTGAACATAAAGTT
AGTATTTATGACCAGGGTGGTGTAAGACAGGGTAGTGGTGCTGTTTACCTAAATATATTC
CACAATGATATCTTGGATTTATTAAGCTCTAAGAAAATCAATGCCAGTGAGTCTGTTAGA
CTAGATAAATTATCTATTGGTGTTACAATCCCTAACAAATTTATGGAGTTAGTTAAAGAA
GGTAAACCTTTCTATACTTTTGATACTTACGACATTAATAAAGTGTACGGTAAGTATTTA
GATGAGCTAAACATTGATGAATGGTATGATAAGTTACTAGATAATGATAGTATCGGTAAA
GTAAAACATGATGCTAGAGAAGTTATGACAGATATTGCTAAAACGCAATTAGAATCAGGC
TACCCTTATGTATTCTATATTGATAATGCTAATGATAATCACCCATTGAAAAACCTAGGT
AAAGTTAAAATGAGTAACTTATGTACAGAAATTTCACAATTACAAGAGGTATCAGAAATT
TATCCGTACTCTTACAGTAATCAGAATGTTATTAATAGAGATGTTGTCTGTACATTAGGT
TCTCTTAACTTGGTTAATGTGGTTGAAAAAGGTTTATTGAATGAATCTGTAGATATTGGT
ACAAGAGCATTAACAAAAGTTACTGATATTATGGATTTACCTTACTTACCTAGTGTTCAA
AAAGCAAATGATGATATTAGAGCTATCGGTTTAGGTTCAATGAATTTACATGGACTTTTA
GCTAAGAATATGATTAGTTATGGTTCTAGGGAAGCATTAGACCTAGTAAACAGTTTATAT
AGTGCTATTAACTTCCAGTCTATTAAGACATCTATGTTAATGGCTAAAGAAACAGGAAAA
CCATTTAAAGGCTTTGAGAAGTCCGATTATGCTACAGGTGAATACTTTGTAAGATATATT
AGAGAATCCAATCAACCTAAGACAGATAAAGCTAAGAAAGTCTTAAATAAGGTTTATATT
CCAACACAAGATGATTGGGATGAATTAGCTAAAGCAGTAAAAGTACATGGCTTGTATAAT
GGTTATAGAAAAGCAGAAGCACCTACTCAATCTATATCTTATGTACAGAATGCTACAAGT
TCTATTATGCCAGTTCCTAGTGCTATAGAGAATAGACAATATGGAGATATGGAGACATAT
TACCCAATGCCTTACCTAAGTCCTATAACTCAGTTCTTCTATGAAGGAGAAACAGCTTAT
AAGATTGACAATAAACGTATTATTAATACAAGCGCAGTTGTTCAGAAACATACAGACCAA
GCAGTGTCTACAATACTTTATGTAGAATCAGAAATCCCTACTAATAAACTAGTATCATTA
TACTATTATGCTTGGGAACAAGGATTAAAATCATTATACTATACACGTTCACGTAAACTT
TCTGTTATTGAATGTGAAACATGTTCGGTTTAGAAAGGAAATAGATATGGATATTACACA
AAAAGTAAAACAACATAATAAAAATGCTGTATTAAAAGCAACAAACTGGAATATTGAAGA
TGACGGGATGTCTGATATTTATTGGGAGCAAGGAATCTCCCAATTTTGGACTCCTGAAGA
GTTTGATGTATCAAGAGATTTAAGTTCTTGGAATAGTTTAACTGAAAGTGAAAAGAACAC
TTATAAGAAAGTCCTTGCAGGGCTCACAGGGCTCGATACAAAGCAAGGAGGAGAAGGTAT
GAACTTAGTATCCTACCACGAACCAAGACCTAAATACCAAGCTGTATTTGCGTTTATGGG
TGGTATGGAAGAGATACATGCTAAATCTTATAGTCATATTTTTACAACATTACTAAGTAA
TAAAGAAACAAGTTATTTATTAGATACTTGGGTAGAAGAAAACGACTTTTTAAAAGTAAA
AGCTCAGTTTATCGGATATTACTACGACCAACTATTAAAACCTAATCCTACTATATTTGA
TAGATACATGGCTAAAGTAGCTAGTGCCTTTTTAGAAAGTGCATTATTCTACTCAGGATT
TTATTATCCTTTACTTCTTGCAGGAAGAGGTCAGATGACACAATCAGGAGCTATTATTTA
TAAAATTACTCAAGATGAAGCTTACCATGGTTCGGCAGTAGGATTAACAGCTCAATATGA
TTATAATCTTCTAACAGAAGAAGAGAAAAAACAAGCAGATAAAGAAACTTATGAATTATT
AGATATTCTTTACACTAATGAAGTAGCGTATACACATAGTCTATATGACCCACTAGAATT
AAGTGAAGACGTAATTAACTATGTTCAGTATAATTTTAATAGAGCTCTTCAAAACCTTGG
AAGAGAGGACTATTTTAATCCTGAACCTTATAACCCTATTGTAGAAAATCAAACTAATGT
AGACAGATTACGAAATGTTGATTTCTTTAGTGGTAAAGCAGACTATGAAAAATCTACAAA
TATCAAAGATATTAAAGATGAAGATTTCTCATTCTTAGATAGTAAAGAATACAGTACTGC
CAAGGAATTCCTATAAAAAGGAGAAAAGATATTATGGATAGAAAAGAAGCAATGGATTTA
CTAAGTAAAGCAGAAATATTATTTAAAAAACATGATGAGTTTTCATGTGTAAGTGATATC
AATGACCCTATGAAGTTATTCAGTAACTCTAAGGATGCTAAAGCTGATGATACGTCTAAT
TCTTTTCAGCTAGAGTTTATGCATGATATGACCATGTATACTTTATCTTATGGCTCAGGA
CAGCTAAAACTTATTGATTTAGCAGAAGGTTATGAAGCACAAAAAGCTACAATAGTTAAC
TCATTTCCCGAAATTATTAAAACATTAGAAAAGGATGATTCAGAAGATGGAAAAAATGAA
TAGTTTAGTAGATTTAAATACAGCAATTAGACAAAAGAAAGATGTTATTGTCATGATTAC
ACAAGATAATTGTGGTAAGTGTGAGATTTTAAAAAGTGTAATCCCTATGTTTCAAGAGTC
AGGTGACATTAAAAAACCTATCTTAACATTAAATCTAGATGCTGAAGATGTAGATAGAGA
AAAAGCTGTTAAGTTATTCGATATCATGAGTACACCAGTATTAATTGGGTATAAAGATGG
TCAGTTAGTTAAAAAGTATGAAGACCAAGTTACACCTATGCAATTACAAGAATTAGAGTC
ACTTTAATTTGGAATTTCCTACTATCTGTGCTATACTATAATAGTACAAGGTAGTAGGAT
TTTTTAATGGAAGGAAGATGACATATCGCAAAGAATAAAACATTAACGATATATAATAGT
GATAGATATTTTAATATACACACAAAAGATAAAGATAAAATTAATGAGGCTATTAAAGTA
ACACACGGTAATGAAGAAGAAATTGAAAAGAATATGGATGAATTAATATCTAAGTCTAGA
AGATATATCATGAGGGATGAAAAGCATTACATGCTATTTAATGAGAAGTACAATAATGAT
AGGCTTATAGAAAAAGTATGTAAACACGGTGGTAAAGTTACATACTATACTGATTCAGTA
TTACCTTACTATGTTTTAAAAGACTTATCTAGTCACCCTGACTCAGAAGTTGTTTATCGT
ATGCGCAACGGTTTTACTGCAAAAGAAGTAGATAATATAGCTTTATCATTCATGGGTACA
AAAGTTATTATTGATATTTCTGTAGTATTTCCTTATGTAAACCCTTATGATATTATTAGA
AGTTTACATGATATTAAAACAAATGTAGATGAAGTTCATTTATCATTTCCACGAATATTA
GGGGTAGATGAAAAACAAGAAAAGTTTTATTTCTTTGATGGTGAAGCTTATGATTTAAAA
CCCGAATATAAAGTCGATTTTGCAGATAAAATTAGAGTATCTTTATCAGTATGGAAAATG
TATATCTATATCTTAACAAGTAGTCGTGATTTTGAGGATGTAGACAATGTAATTACGAAA
TTAAAACAACAACGAAAGATTAAGATATAAGGTGATTATATGAGTACAGCAAATAGAAGA
GATATAGCAAGAAAGATATCAGAGAATACAGGTTACTATATCCAAGATGTAGAGGAAATA
CTAAGTGCAGAGACAGATGCTATTTCTGACTTGCTAGAAGAAGGGTATACTAAAGTAAAG
AATCATAAATTTATGCAAATAGAAGTTATTGAAAGAAAAGGTAAAAAAGCGTGGGATGGT
CTGAATAAAGAATACTTCCATTTACCTAATAGAAAAGCTATAAAATTCAAACCACTAAAA
GAACTAGAAGAGGTTATTGATAGACTTAATGAAGAAGAGAAATAATTCTCTTCTTTTTTT
ATTGACAAGGTTTAAAATATATGGTATAGTATTATTAAGTTAAAAAAGGAGAGGAATTAA
ATGAAAGTATTAATCTTATTTGACCACATTAGAGAAGAGCATTTTTCTGTAAGTAAAGAT
GGGAGTGTGAAATCTAATGTACTAAATACACCTAACGGAAAAACACTTAAGAAATTACTT
GAGAAGTGTTCTAACTTAAAGAGAGATAAAACAAACAGAGATTATGATATTGATTTTCTC
TACAATGCAGTACCTACACCTATTAGAAATGACTACGGTAAAATCATTAAATACCAAGAT
GTTAAACAAGCAGAAGTAAAGCCATACTATGAGAGAATGAATAATATTATTATTGATAAT
TCTTATGATATGGTAATTCCTGTAGGTAAACTAGGTGTTAAATACCTATTAAATGTTACA
GCTATTGGTAAAGTAAGAGGTGTACCAAGTAAAGTAACTATTGAAAATGGAACATCTTCT
CATGATGTGTGGGTATTACCTACTTATAGCATTGAATATACTAATGTAAATAAAAATAGT
GAACGTCATGTAGTATCAGATTTACAAACAGTTGGTAAGTTTGTAGAGCAAGGAGAAGAG
GCATTTAAACCTAAGGAAGTATCTTACGAGTTGGTAGATAACATTGAAAGAGTAAGAGAA
ATATTCAATAAGGAAGTAAAGAATGATAATTATGATGGGGTAGATATTACCGCATGGGAC
TTAGAGACTAACTCATTAAAACCTGATAAAGAAGGAAGTAAACCTTTAGTACTATCTCTA
TCATGGAGAAATGGTCAAGGTGTAACTATACCCTTATACAAATCAGACTTTAACTGGGAA
AACGGTCAAGATGATATTGATGAAGTCTTAGAATTGCTTAAGAATTGGTTAGCTAGTAAA
GAAGATATTAAAGTAGCACATAACGGTAAATGATTTGCTGTTGTAAAATCCCTCTCATAT
CGGGCATAGCTTTAAGTAGCTGATAAGAGAACCTAAGTCCTGTAATAAGGATAGTGGTAA
TCCCGAGCTTACATTATTGGTGACAATAGATGGGGTGTAGAGACTGAGCCGAGGTTTTGT
AGACCAAGGTGAGACATAGTGTATCGACTTAATAGAGGTGGTACAGTGAAAAAAGATTAT
ATGACATCAGTTAAAAATAACAAAAAAGTATGTAGAAGATGCAACGAAGAATTAGATTTA
TCTAACTTTAAAACATATAAGAAGAATGATAAAACTTATTATCAAAGTATGTGTATACCT
TGTCGGAAGGAATATAATAAGTTAGATAAAACTAAAAATACTATTAAAAAATGTTATGAG
AAAAACGGAGATAAATATAGAAGACAAAGTAATGAGTATAATACTTCTGACAGAGGTAGA
GAGCTTAATAAAAATAGGTCTAGGAAATACAGAGAAAACAATTCTTTAAAATCGAAAGCT
AGAAGCTCTGTAAGAACCGCATTAAGAAATGGTTCTCTCATAAGACCTGATAAGTGTTCA
GAGTGTAATAAAGATTGCATACCTGAAGCTCACCATCCTGATTATACTAAACCTTTAGAA
ATAAAATGGTTATGTAAATCCTGTCATGAAGATACTCATCATAAAAAATAATCACACTAT
GTAAATGAGGGACATCAAGCCCATTTAGGTAACTACAAACAAACCTAATGGTAAGGGCTT
ATGAAGGTATAGTCCGTTCTATATAGAAATATATAGGCTAAAACGAAATATGATATTAAG
TTCTTAATGAGTACTGAAAACTTTAAAGATTTTGAGAGTATTCAGGATACTAAAGTAGGT
TGGTACCTAGCTGTTACCCAAGAAGTTAAAGAATCTTTAAGATTATCTGATTTAGCTTAT
GAGGTTACAGATGTCGGAGGCTATGATAAACCATTAGAAGACTTTAAATTATGGTTTGTT
ACTAAGTTATTAAGATTCTTCTCAGATAAAATTAAAGAGATACAGAAAGAAAATAAAAAG
ATTGCTAAGAAAGAGTATGATGTTAAAGCTCCTGAATATAAAGAATGGTTAGAGAATAAA
TTAAATGAAACAGTAGTAGAACTAGATGATACTGAGAAAAAATTTAGAGTTAGTGAATTA
GAGAAAAAGTATATTCAACTAGGTCTTTCACCTGAAATTGTAAATATGAATTTAGTTATG
GATAATGATGAATTCATAAATATTGCAGAACAATCACCTGAGTACATGGGGTTATCTGAC
TACGCTAAGTCTTACACGTTAAATACTGCAATTAATTTAATTAATGAGTATAGAGATGTA
AAAGATGTAGTTAATGATATTGACGGAGGTAACTTTAATTATGATTGGTTCCCTATTGAG
TTAATGCATCCATACGCATCAGGAGATACTGATGTATGTAGAAGAATTTATTGTGATGTA
ATTAAGAAACTTAAAGAACAAGATAGACCTAAGTCAATGCATTTATTAGAAGTTAATTAC
CCAAGACTTACTAAGTCTTTAGCTAGAATTGAATCAAATGGTTTATATTGTGACTTAGAT
TATATGAAAGAAAATGATGAGTCATACGAGTCTGAGATGGCTAAGAACCATGCTACAATG
AGAGAGCACTGGGCTGTTAAAGAATTTGAAGAATACCAATACAATCTTTACCAAATGGCG
TTAGAAGAACATGAGAAAAAGCCAAAAGATAGAGATAAAGATATCCATCAGTACAGAGAT
AAATTTAAAGATGGTAAATGGATGTTTTCCCCAAGTTCCGGAGACCATAAAGGTAGAGTA
ATTTATGATATTCTAGGAATTCAATTACCTTATGATAAAGAATATGTCAAGGAAAAACCA
TTTAATGCTAATGTTAAAGAAGCAGACCTTACTTGGCAGGACTATAAAACAGACAAGAAA
GCTATTGGTTATGCGTTAGATAATTTAGAATTAAAAGATGATGTTAAAGAGCTTCTTGAA
TTACTTAAATATCATGCTAGTATACAGACAAAACGTAATTCATTTACTAAGAAATTACTT
AATATGATTAATAAACAAAAACGAACATTACATGGTTCTTTTTCTGAGACAGGCACAGAG
ACATCAAGACTAAGTAGTAGTAACCCTTAAATTGGGGTTGTAAAACTTTGTTAACTGCGG
GAAGAGACTCGTTAGGTCTTAACTACTAACTTATAATGGAAACATATATAAGGGCAAACA
GTAACGTGTTTGATATAGTAAAAAGGTTAAGAATAGAGAGAATCCGCATCCAAGACCCTG
AAAGTATATAAAAGTATGGGTAAGGTTCAACGACTAGGTGTTGAGACAATACAATCAATA
CACACCCACGAAAGCAAAGGTATTATTTCTGTGGTAGGGAATAATAAGGAGAGTTATATG
AAAGAGATTTGGAAGAAAGTAGTAGGATTTGAAAACTACGAGGTAAGTAATAAAGGAAAA
GTAAGGAATATAAAAACTAACTATATTTTAAAGCCGTGGATAATAAATTCCGGATATGAG
CAAGTATCTATAGGTATTGCTAATGTATTAGTACATAGATTAGTGGCTATGACATTTATA
CCTACCGACAGCTATAGTATAGTTAACCATATTGATAATAATAAATTAAATAACTGTGTT
GAAAATTTAGAATGGGTAAGTTACAAAGGTAATAGTGCTCACGCTAATAAGCAAGGAAGA
TTGAATACTTATAGTGCAAGAGAAAAACTTAGTTCTGTATCTAAGAAAGCCATTTATCAA
AAAGATATGGAAGGTAACATCATTAAGTTATGGGATTCACCAAGTGAAGCTGAAAAAGAA
TCTAATGGGTACTTTAAAAGTACTAAGATTAGTTCCGTTGCTCACGGTAAACGTAAGCAT
CATAGAAGTTATACTTGGGAATACGTATATAAGGATTCAAAGAGAAGTTTAAATAAGTCT
ATTAATATGTATGATTTAAATAATAATTTATTATATGAAGATTTGACAATGAATAAAATT
ATGGGTATACTAGAAATGAATAATCATAAAACATTAAGAGATAAACTAAGAAATACAGAT
GACTTTGTTGAATACAGAGGATATAAATTTAAAAATAATAATTAAAACCTACCACAGAAA
TGATATATGATATAGTCTACTCAATAGTGAGAGCTATTGTGTTACCTAAACAGTAACAGA
TTGTAAACTAAAAAGCTTACAAATTATAGAATTTACAAAACTTACCTGCACACACATCAG
ATGTAAATAAGTTTGATTACAAACATCCAATTAAACGTTCATTTGTTTCTAGATTTGAAA
ATGGAGTACTGCTAGGGTCCGACTATAGCGCCCTAGAGATGCGTATTATCGGATTATTTA
CTAAAGACCCTGATATGCTACAATCATTCTTAAATGGGGAAGATATCCATAAGGCTACTG
CAAGTATTGTTTACAATAAACCAGTAGAAGAAGTAACTAAAGAAGAACGACAAGCAACTA
AAGCAGTTAACTTCGGATTAGCCTTTGGTGAATCACCCTTCTCATTTGCAGGTAAAAATA
ATATGGAAGTAAGTGAAGCAGAAGAAATATTTGAAAAGTATTTCCAAACAAAACCAAGTG
TAAAAACTTCTATTGACAATGTACATGAGTTTGTGCAACAATATGGTTATGTTGATACAA
TGCACGGACATAGAAGATTTATCCGTTCAGCCCAATCAACAGATAAAAAGATAAAAAATG
AAGGTCTAAGACAGTCATTTAACACTATCATCCAAGGTTCAGGTAGTTTCTTAACAAACA
TGTCTTTAACTTACTTAGATGATTTTATTCAATCTCGTAATTTAAAATCAAAAGTTATTG
CCACAGTACATGATAGTATCTTAATTGATTGTCCTCCTGAAGAAGCTAAAATTATGGCTA
AAGTGACAATTCATATTATGGAAAACTTACCATTTGATTTCTTAAAAGCAGAAATTGATG
GAAAAGAAGTACAATATCCTATTGAAGCCGATATGGAAATTGGGTTAAACTATAATGATA
TGGTTGAATATGATGAGGAAGAAATAGATACATTTAATTCTTACCAAGGTTATATTAAGT
ATATGATGAATTTACAGACCTTAGAAGATTATAAAGAGTCAGGTAAACTAACAGATGAAC
AATTTGAAAAGGCTACTAATGTTGTTAAAAGTGAAAAACATATTTATCAAGAAATTTAAT
AAAAGTATTGACAATATAGTTAACTTATGTTATACTATATAAGTAATAAATATAAGGAGG
AAAAAGAGTGAATACAGGGGAGATTAGATTTAATCGTTCTATGGATGAATGGATTATAAC
AAGCATGTACCAGGATGAGCTAGGTGGGATGAATATTGTTGTTACATTCTATAATAGAGA
AGAAAATAAACATGGTTCTACAGTTTTACCAACAGAGTCATCTACTGGAGAAGTAACAGA
GGAATTGGCAAGTCTTGAAGAAGAATATCCTTTAGCTTTACCTTTAAGTAGTATCTCAGT
TAATATTTAAAAGGAGGAACTGATAAATGGAAATACACATTGATTCCCTAGATTTTACAA
ACTTTACTATTAAAGATAGAAATGGGAACTCACAAGAGTTTGATATTACAGATGAGTTAA
GAATTACAGAGTATACAATACAAGAGGATTTTATGCAACAATCAGCTAAATATGCTTTTT
GGGCTTCTATATTAGAGAAGGTAAGAGCATATTCTGAAATGGAACAAAGAAACCTAGAAA
CAATTGGTAGTAAGCTAAACCTTACAATTAGACAAGAGTACGAACAACAAGGTAAAAAGC
CTACTAAAGATATGATTGAATCTAGTGTTTATATTCACGATTCTTATCAACAACAACTTA
AAGTTGTTGAGGCTTGGAATTATAAAGTTAAACAACTTCAATATGTTGTAAAAGCTTTTG
AGACAAGAAGAGATATGATGATTCAATTAGGTGCAGAATTACGACAAACAAATAAAAATG
GTGGAATTACTAATCCATTTTCACATTAAAAAATAAAGTAAAGAATATAATTGACAAATA
TAAAAAACTATGTTATAATAAATAAGTAAATTAATTAAAAGGAGAAAAGATAATTATGGA
TTTCAATCAATTTATTAACAATGAGGCAAGCAAATTAGAAAGCAATAACAGTTCTTTTAA
CAATAATGTAGAGAGCTACAAACCTAAAAACCCTGTACTACGTTTAGGTAATATTAAAGA
TGCAAACGGAAATAAGGTTGTTAAAGAAAATGCTTTTGTACGAGTATTACCTCCTGCACA
AGGAACAAATGTTTTCTTTAAAGAATTTAGAACAACAGGTATTAACTATTCTAAGAAAGA
TGGTTCTCAGGGATTCACAGGGTTAACATTACCTGCAGAAGAGGGTTCATCTGTCCTTGA
CCCATACATTCAGGATTGGATAACAAATGGTGTTCAGTTCAGTAGATTCCCTAATAAACC
AGGAGTACGCTATTACATTCATGTTATTGAATACTTTAATAACAATGGTCAAATTCAACC
AAAAACGGATGCTCAAGGAAATGTAATGATTCAACCTATGGAATTATCTAATACAGGATA
TAAAGAATTATTAGCTAACTTAAAAGACACTATGTTAAAACCATCACCTAATGCACCTCA
TAGCTTTATCTCAGCAACTGAAGCATTCCTAGTTAATATTGTTAAAGCTAAGAAAGGTGA
AATGTCATGGAAAGTAAGTGTTTATCCTAATGCCCCTTTAGGTGCGTTACCTCAAGGTTG
GGAACAACAATTATCTGACTTAGACCAATTAGCAAAACCAACAGAAGAACAAAATCCTAA
TTTTGTTAACTTCTTAATCAATAACGTTAATAACACAGAGTTAAGTCATGATAACTTTAA
ATTTAACCGTGAAACAAATGTCTTAGGTGAAGAACCTTCAGAGCCTAAACAAGCACCCAC
ACAACAAGATGTAGATAGTCAAATGCCAAGTAATATGGGAGGACAACCTAATCAGCCTCA
GCAAGGTCAAGTAGGTCAGTATGCACAACAAGGTCAAAGTAATGGTCAAGGACAGCAGTT
ACAAGGTACACAACAACCTATCAATAACACTCAATTTGGTCAAGGAACTCCTTCAGGACA
ACAACCAAGTAACACAGGTTCTGTTGATTGGGATAACTTAGCGCAACAACAATCACAACC
TGATTCAAACCCATTCAATGATTTTGATGTTAGCAGTGTTGATGATTCACAGGTACCTTT
TGAGACACAACCTCAAAATACACAACAAGCACCTGAACCACAACAAACTACACAAGAGCC
TCCAAAACAAAAACAAACGCAAAGTATTGACGATGTATTAGGTGGTCTAGACTTAGATAA
CCTATAAGATATAGAGTGCCTTAGAGCACTCTTTTATTTGAGATATAATTACTAGGAGGA
TATTAAATGGCAAGAGCAAAAAAAGGTAAAGAAGTCGATTTAACAGATTTAAATACAATT
GATTTAGGTAAAGAATTAGGATTAACATTGCTATCAGATACAAACAGAGCAGATATTAAA
AACGTTATACCTACAATGGTTCCTCAGTATGACTATATTTTAGGTGGAGGTATTCCATTA
GGTCGGTTAACAGAAGTTTACGGTTTAACTGGCAGTGGTAAATCTACTTTTGCAGTTCAC
TTATCTCGAATTGCAACACAATTAGGTGTTATCACTATTTGGATTGATATTGAAGGAACA
GCAGATAACAATCGTATGGAGCAACTTGGTGTAGATGTTTCAAAACTATTCTCTATTCAA
TCAGGAGAAGGTAGACTTAAAAATACAGTAGAATTATCTGTAGAGCAAGTAGGTAAAGAA
TTAGAGTACTGGATTGACACTTTCAATGAAAAGATTCCGGGAGTACCTATTGTATTTATT
TGGGACTCATTAGGGGCTACAAGAACTCAGAAAGAGATTGATGGCGGTATTGATGAGAAG
CAAATGGGTCTTAAGGCATCAGCTACCCAAAAAGTAATTAATGCAGTAACACCTAAACTA
AATGATACAAACACAGGGTTAATTGTTATTAACCAAGCCCGTGATGATATGAATGCAGGT
ATGTATGGTGACCCTATTAAATCTACAGGTGGTAGAGCTTTTGAACATAGTGCTAGTTTA
CGTATTAAGGTTCATAAAGCATCTCAGTTAAAACAGAAAAGTGAGTTAACTGGTAAAGAT
GAATACCATGGTCACATTATGCGTATTGAAACTAAGAAATCTAAACTATCACGACCAGGG
CAAAAAGCTGAAGCAGACTTACTATCTGATTATATGGTAGGTAAAGAAGATGACCCTATC
TTATTAAATGGTATCGACTTAGAACATACTGTATATAAAGAAGCAGTTGAAAGAGGTTTA
ATTACCAAAGGAGCATGGAGAAACTATGTTACATTGAATGGTGAAGAAATTAAACTTAGA
GATGCTGAATGGGTTCCTGTACTTAAAGATAATAAAGAGTTATATCTAGAATTGTTTAGT
AGAGTTTATGGAGAACACTTCCCTAATGGTTACTCACCATTACTTAATAACAAAGTAATC
GTAACTCAATTAGAAGAGTATCAAGCTCTTGAAAACTACTATAAAGAATGGGCTACAGAT
AATAAACAAGAGGAACAAGAGGAAGAACTAAAAGGAGAATCTCAAGAAAAGGATTCTGAA
TAATAGATGGATAATTTAATAGATAAAAACATGAATCAGGTAAAAGAATCTTTGGGGAAT
GCAAATTCCTCAGATGTTCTTCCTTTACCTTATAAAGATATAGCAAAGAAATTTGAAGAA
GTAAAAGAAAAAGGTGAATCAATTATCATTGAAGAAGGTGGATTCCCTTATACAGATTCT
ACAGTGATGTATATAGAACATGTAACAGATAGATGGGCAGGAGGATATTCCTTAATTAGA
CATGAAGGTGAAGAAGTTAAAGTACCTAAGACTATCCATTTCTCTGATATATATGTTAAA
GATAAATCACACAAAGTAAGAATAATCTTCGAGGGGGCTAATCCTTATGAAGAAAGCTAA
TAATGGTAATAGATATGTAATAGATATAGATGGTATACCTGTTGATTTTGAAAGGGATTT
AGATAGTTTACTTAATAGGTATAAAAACCTTAGATGGTCGTTATATCATAGGTACGCAGG
GATTTTATCTAATGATTTTGAAAGACAAGAACTAAGAGAATATATTGATGAGCAATTTAT
TAAATTAGTTAAAGAATATAATATTAGAAGTAAAGTGGATTTTCCTGGATATATTAAAGC
TAAACTAACTTTAAGAGTTCAAAATAGTTATGTTAAGAAGAATGAAAAATATAAACGTAC
TGAAATTATCGGTAAAAAAGATTATACAGTAGAGTCTTTAACAGAAGATTTAAATGAAGA
CTTCGAGGATAATCAAATTATGAGTTATGTATTTGATGATATAGAATTTACAGAGGTTCA
AAGTGAGTTACTTAAAGAATTACTTATTAACCCTGAAAGAGAAGATGATGCCTTTATCGT
TTCTCAAGTAGCGGAAAAGTTTGATATGAAAAGAAAAGAAGTAGCAAGTGAGTTGACAGA
ACTCAGAGACTATGTTAGATTTAAAATAAATGCATACCATGAGTACTATGCTAAGAAAGA
ATTAAATAACCATAGAGTTAATACTGAAAATCATATTTGGGAAAACTAGTTACAGTGCCT
TCCTTGTGTTATATTATTATCGAGAATTCAATAATAAAGCATAGGGAAGGCTTTTTTCTA
TGTCTTATAGAATGCTTTAAAATAGATTACTAAAATAAAGATTGGAGATTAAGCTTATGG
CTAAAAAGAATGTTAATGATGTATTACAACAAGAATCTGTTACAGTAGCAGATAAGTATT
TACAAGTTAAAGTTAACCGTGACGGTTATACTCGTACACATGAAGGACAATATGCGTACA
AAGTAGTTTCAGAGGGAGAAGAATTATTCTTATACCCTGTACAAACAGATGGTAAAGGTA
CATTAAATGTAATGAAGAAATCACCTATTGCTTACACTGATGGAGACAATATCCATTTCG
TAGTAAACACAGTAGTAGACCCTTATAATCACTCATTTATCCGTACTGAAGATATTAAAG
GATTAGATAAAGGTAAACAACTTATTCAAGCTTTCTTAGCTTTCGTTGAAGACCGTTTCA
AATTTGGTGTTTATAACGTATTTGTTGCAAACAACAAAGAGGATGTATTATCTATTGTAG
ACCCTACAGATAATGATGCAGATGAAGTTAAAGATAGTTTAGAGCACGCACATGAAGATG
TAATTGCGGATTTCCCTGCTAGCCCTGCTCGTAAGGACGTTAAAGGCGTAGATTCAGGAG
AAGGTCAAGGAGACACTTCAGAACCATCAGCACCTAAGAACGTTCAAGTTACTCCTAAGG
AAGACGGAGCAGACGTATCAGCAGAATAATATATAGATAAGGATGGTAAATTTGGCTAAG
TTAAATTTATACAAAGGTAATGAGTTACTAAACAGCGTAGAAAAAACAGAAGGAAAATCA
ACAATCACGATTGAGAATTTAGATGCTAATACGGATTACCCTAAAGGTACTTTTAAAGTA
TCATTCTCAAATGATTCAGGAGAGTCAGAGAAGGTCGATGTTCCTCAGTTTAAGACAAAA
GCAATTAAAGTTATTTCAGTTACCCTTGACGTTGATAGTTTAGACCTTACAGTTGGAGAT
ACTCACCAACTATCAACAACTATCACGCCTAGTGAAGCATCTAACAAAAATGTGTCATTT
GAATCAGACAAATCAGGTGTTGCTAGCGTAACATCAGAAGGCTTAATTGAAGCAGTTAGT
GCAGGAACAGCTAATGTTACTGTAACTACTGAAGATGGTAGTCACACTGATATTGTTGTT
GTAACAGTTAAGGAACCTATTCCTGAAGCACCTGCAGACGTAACAGTTGAACCTGGTGAA
AATAGCGCAGATATTACTGTATAGGAGGACAATAAAGAATGGAAAAGACATTAAAAGTTT
ATAGTAATGGTGAAGTTGTGGGCTCTCAAGTAGCTAATAACGATGGAGCTACTACAGTAT
CTATTACAGGCTTAGAAGCCGGAAAAACTTATGCTAAAGGAGATTTTAAAGTAGCATTTG
CTAATGATTCAGGTGAATCAGAAAAAGTAGATGTTCCTGAATTTACAACTAAAACTCCTA
CTGAAGAACCTTCAGGAGACGCATAATAATTAAGACCAACTAAAAAGTTGGTCTTTTTTT
ATTGACAATTTATAATATCTATGATACACTATATAAGAATTAAGAAAAGGAGGGGAAAGT
AATGGATATTCCAACAATATTATTTAGAAATCCATATGATTATACGAAAGTAAAAAAATT
AATGGAAAACAAAGAGCAGTATATTGTAGTAAAGTTTGATTCTGTTTCTGTTCATAATTT
AAATGTTCAAGGTATGATGAATGTCATCCAAGATTACCTACACATCTATGGTTACAGAGT
TAAAGAGTACGGACAAGAAAATTCTTCTAAAGATGATGAAAGAGACGTTAAAGGCTACTT
ATATGAAAGAGTAGGTGAGTAGGGTATGGGAATTATAGTAAACTCCAACCATATTCAATC
AGACACTTTATATGAGTATGATAGCTTTTTTGATATTGAGAAAGTAGATACATTTGAAGA
AGGATTGCTTTCAATACAGGATGAGCCAACTGTTTTAGCAGGATTCATCTATGATGATAT
CACATTTAATAAGGTCATTAATTCTAATTCAGATATTGATGATTATATTAAGAATAATGA
TATTTATTATGTCTCTGATATAGGATTACTTCCTGATACTTTTATCACTGTTGATTCTGA
TAGAAAATATTATTCATTATTACAACAGATAACTGAGTTAAGTAAAGACCCTTTTCCTAA
ATGGGTAGAGGATGATGCAAAAGGTTTAACTAAGTATTATAACTTTCAAGATTTTGAAGA
TGTATTTGATTTAAATAGTTTTTACAAAAAAGAAGTTGACATGGTAAGAGAAAAGTGCTA
TAATAATGGTAATGTATATTTATTATATGAGGTTCTGCCTGATTATAAATTACCTCTAGC
TTATAGTTTACTTTCAAACAAGGAGCATGGTATTGTTATTATCGGTTCACAGACACGTTC
TAATAATGATATACTGACTTTTTATGTTAAAGGTATGGATGCTAAGGCAATAGCTAGTAT
GTTCAATGTAGAACATGATTATGATTCTAATATTTTCCATACATTTGTAAACAGTCACAT
TAATATTTTAGGAAATCAAATAACTAAGTTTATAAGAGAGAAAGGAAGCAGTTATGAGTA
ACTATAAAACAATAGAAGAAGTACAAGCAGTTATTATTGGGGTATTATTTAAAGATGAAG
GTAAAATTGTAACATCTAAGTTTAATAAAATTACTAAAGAGTTTGGTTTAGATAGAATCG
GTAAAGATGACCTTAAAGAAATTGTAGAGGATATTAGACAAGACGCTTATCTAAATGAAC
TTAAAAACAAAGCAATTAAAGGTAAAGTAACGTTAGGTGATTTAAAAGATGTTGCAGATA
ACCAAGTATTCGAAGGTAATAACTACCATGAAGAAGTATCTACTTATGTAGTAGCTAAAG
AAAAAGAATTGTCTCACTTAAGAGAACAGCGTAAGCACAATAGGCATACTGCATACCCTC
AAATTATGTTTGATGAACTTAAAGAACATATGGTTAAGGAATTACAAGGGGAAACATTAG
TAGAACATCACGGAAGTAAAGCTAATATTAATGATACAGAGCTAATTGTGTTACTATCAG
ATTTCCATATTGGAAGTATTGTATCTGATATGACTAATGGTAAATATGATTTTGAAGTTC
TTAAATCAAGATTAAATCATTTTATTAATACAACAGTTAAAGAAATTGAAGATAGGGAAA
TTTCTAATGTAACTGTTTACTTTGTTGGGGACTTAGTAGAACATATTAATATGAGAGATG
TTAACCAAGCATTTGAAACAGAGTTTACTTTAGCAGAACAAATCTCTAAAGGTACTCGAT
TACTTATTGATATCCTAAATGTACTATCTAATGTAGTTTCAGGAGAACTAAGATTTGGTA
TTATTGGTGGTAACCATGACCGTATGCAAGGTAACAAGAATCAGAAGATTTATAATGATA
ACATTGCTTATGTAGTGTTAGATTCTTTATTGTTATTCCAAGAACAAGGGCTATTAAATG
GTGTAGATATTATTGATAATCGTGAAGATATTTATACTATTAGAGATACCTTTGGCGGTA
AATCTATTATCATTAACCACGGAGATGGGTTAAAAGGTAAAGGTAATCATATCAATAAAT
TTATCTTAGATAGTCATATTGACTTATTAATTACAGGTCATGTACATCATTTCTCAGTAA
AACAAGAAGATTTTAATAGAATGCACATCGTAGCTTCATCTCCGATGGGATATAATAACT
ATGCTAAAGAGTTACATTTATCAAAAACTAAACCTTCACAGCAGTTATTATTTGTAAATA
AGGAAAATAAAGATATTGATATTAAAACAGTATTTTTAGATTAAGGATGGTTAATAAATG
GATACAATTTTTATTATAGGTGTAGCGTTTATAACTTTTGCAACATTTAACATAGTCTTT
AGATTATTTGATTTATGGACTACAGAGAAAAAAATGGTAAGTCAAGGACAACCTCCACTA
AGTAACTTTGAGTACTATCATGTGATAGTACCTTACTTAGTAGGTGTTATTGTTATTATA
CTGAGTATTATTTTTAGGGATTCCTTGTATTCCGCACAATCAGGGTTCGGTGTTATTATT
ACAAGCTTTATTTACATGCTAGTTTATGTTATAATTGGTCTTGTAGGGTCATTTGTACTT
ACAATATTCCAAGCTAGAAAAGCTAGACAGTATCAAACACAGGAGGATAATAATGAAGTT
CAATGATATTTATGAGCAATTAATTAAAAATGATACAGTACAAAACATTCATGAGTCTCA
AGATGACAAAGGAAATATTTATACAATACAGTTTGATAAAGGTAATGATAAGTATTTATT
TAATGTTATTAATGATGGATTCTTGAAAGAAATGACAAATGGTATGGTAGACCATCCTGA
AGGTCAGCCATATTCAGTAAGTTTAATCAATAAAGAAACACCTAGTATGTCAGTGAAACA
ATATTTAACAGATGTAGAAGATATTGTACCTACTATTAGAAAAATGGAAAAGGATTTCTT
ATAGAGTCAAGTCTTTACTTGACTCTTTTTACTATATATGGTATATTAATATAGAGGTGA
CTTAAAAATGGATTTTAATTTTAGTGCTTTTGATAATAGCTCATTAGCAATGAGAATTAG
TGAGGGTGTATACTATTTCAATGATACGCCTTATTACTTTATTGAGCATGTAGAAGAAGA
AATGTCTGAGTATGTTATTGTATATGACATACATGACAGAGAGGAAAAAGAAAATCCTCA
GAAGAAATATAGAATAGAACCTTACCAACGTACAATACCGGGAGGAACACCTCTTAGTAA
TTTAATTAAGAGTATGATGCCTCAACGTAAGTATCCTAAGAAGGTTACAGAAGACCCTAT
ATTTGTAGCTAATGTTATTCCTTTAGGAACAGATACAGTAACAGGTAAAACCGGTAAAGG
ATTTTTTGAAAGAGATAAGGATAGAACTATCTATTCTCAAAAGGAACCAACTAAAGTCGT
TCATGGTCAATACACAGGTGTTTTTATAGGTCTAACAAGTGTTAAGTGGAATAGAACATA
TACCCCCTTAGAAAGTGTTGTTGAGTACTACAAAAGGGTTAAAGGAGATAGGTTAAATGT
CTAATGATGTAGTTAAGTTCTATGAAAAAGATATTAAAGACCTTATCAGAACTAAAAAAC
ACATGTTCAAAGACGATGAAATAACTAGTGATATAAACGATATACGAATCTTCAATGAGA
AAGTCATTTGTCAAGGTAAATGTAGAACAGATTGTTTAGTGTTAGACCGTAATGGTACAG
TAATGGGTATAGAGATAAAAACAGAACGAGACTCTACACAAAGATTAAATAACCAATTAA
AATATTATAGTCTAGTATGTAAGTATGTATATGTAATGTGCCATGACAAACATGTACCTA
AAGTAGAACAAATACTTAAAAGGTACAAACATAATCATGTAGGTATAATGAGTTACATTA
GTTTTAAAGGCAAACCTGTTGTAGGTAAATACAAAGATGCTACACCATCACCACATAGAA
GCCCTTATCATACAATGAATATATTATGGAAGACAAACTTAATGACAATACTTAGATTGA
TTAGAGACCCTCATACGTATAGAACAGGGTATAGCTATAATGTTAGTGGTAGATATAGTG
GAGGGGAAGGTAATTTCTCCCAAACAACTCAAAGTAAAAGAATGAAAAAACCTGCTATTA
TTAACCAAATAATTCATTATGTAGGGGTAGATAATACTTATAAACTCTTTACAAGAGGTG
TTATCTATGGTTATAATAATAGGTGGGAAGTTATAGAAGAAGATTTCTTTAATACTATGA
AGAATGGGGTAAGAGTAATTAATGAGCAAAGACAAACCAAATAGACGTAAAGAGATACAG
CATCAACCTGTTAACTTTGCCCCTACGAATACTTTAACAGGAGCTAATAATAGTTTCTTT
GCTAAAAAGCCTTCAGAGCCTAAAGATGCAACATCTGTTATTGAATATCGTATACTATTT
ATTAAAAGATTTGATAACGTAACAAGTACAGATGTGAAATTACAGAAAAAGTATGCACTA
AATCTTATTAGTGAAGCACTTGATGTTAAAGAAACTTACTTGTCTCTTAAGCAAAAAGGA
AAAAAAACAGAATCTATTTTGCATACAGATAGAGTTTATTATGTTCATAGAGGTAAAAAA
CTTATTGGAAAGTGTAGTATCAGAGAACAAAGAACATTTAAGGGTAAACATTTGATATTT
ATATTCAAAACAAGACATAGAGTTAAAGCAGAAAGGAAAGATAAATAATGTTAAAAGGAT
TTTCAGAACATGTAGACAAACCTACAACTATTAAGACCTTATACAAGACCTTAACAAGTG
GTAAAGTAGAATTACTAGGTGTATCTTACGATAGTGATTACTTCCCTTCAGGTGTTACAG
TACAATCTTACATTGAGGATATAGGTAATGAAGATGAGGGTCTACAGTTTGTTAATAAGG
TAAATGTAGTAGAATCAATGAAACAGGCTGTAGTAGGTATGAATAATCAATTAGGTTCTT
CAGGTCTTGGCTATGTGAGAACTGAACAACTTAAAAAAGAGTTGGAAGAGACTGGACTAA
TGACAGATTTACTTGCTAGAGGTACTAACTTAACCTCTACTAAGAAAGTAGATATTGTAA
GTACTTTTATTGAGCCTGAGGTAACATACCAAAATATTACTATAGCTAAAGATATTAAAC
TACGTTTGTATAAAGTAGAAGAAGAATCACCATTAAATGGTTACACTCATATTGTATACT
TACTTACTACAGAAAAACTATATGATGGTCAAACACTCTTCGGTATGCTCTCTAAAAAAG
ATAAGTTATCTAAAGGAGATACTGATAAATTATTAGCATTCTTCAGAAACAATAGTTTAA
TAAGTAAAAGTGTATTTTGTGTTAAGTTATTAAGTAAAGACTACTACTTTAATTTATATA
ATACACATGAGACAGGGATATTCTTTTTAGAAGACACAGATGTTATTACTATTGCTTGTG
GTCAGTCATATGTTAAAGTTAACACTAAAGATATTAAGTCTAGTTATGTTAAAATTGAAG
ATAAGACTCATAAATTAACTGAGCTAGTAATTAACCTAAAGGGTGACGACACATTAACTA
TTTTATTCTAGGAAAATGTTATAAATATGTGATAATTAAGTATAAATATACGTTATATAA
GAAGTTTTCATAATGTTTTTAATACAGAAACTAGTTAAGTTTTTTCTACTTGCTCTAGTT
TCTGTGAAATTATATTTATGAAAAGTTAAAATATCTTTTAGGTAAAGGCTTTGTAAATAG
TTAAAAAATATATTAAAATTTTATACAAAGTAGTTAATAAAATTATATTACATTTATATA
TTATGAAATAATAACAGAAATTGTGATATATTATATAGTGTAACCTTGAAACAGTTGATG
TTGTAGGGTTTGTTTATGTTCGTTAAACTGGTTTCAGAACATCAGTTACCATAAATAAAT
GACAGTTAAGGAGAGCTATATAATGGCTAGAAAAAAGAATTTAAGAAATAAAAACAGTGA
TATAAAAGTTGTTCCTGATAAAGAAAAAGAAAGTATATTATCTAAGTTATACCATAATAA
GTTACTACGTTCAAAGGTAGATAATGCATTAGATGAAGATATGAGTTATGATGATATTAT
AGAATTATGTAAAGAATATGATTTAGAATTGTCTAAATCAGCTATTACAAGATATAAAAG
TAAAAGAAAAGAAGCTATTGAAAATGGTTGGGATTTAGGAGAATTAATTGATAAACGTAA
AAAAACAAGTGTAAAAGATATTAAGGAAAAAGAAACTCCTATATTAGAAGAGGAGCAACT
TTCTCCATTCGAACAATCAAAACATCACACACAAACAATTTATGATGATATTCAAGTACT
AGATATGATTATTTCTAAAGGTGCAAAAGGATTAGAGTTTGTGGAAACTTTAGACCCTGC
TTTAATGATACGTGCAATGGAAACTAAAGATAAGATTACCGGAAATCAATTAAAAGGTAT
GTCATTTATTGGACTTAGAGAATTACAATTAAAACAAACAGCTCAAGATACAGCTATGAG
TGAAGTATTATTAGAATTTATACCTGAAGAGAAACATGAAGAGGTATTACAACGATTAGA
AGAACTACAAAATGAATTCTACAAAAATCTAGATTTAGATGAGGAAAGTAGAAAATTAAA
AGAAGCTCTTGATAGAGTAGGCTATACAATTTAGATAGTGAGGTTAGAGTAATGGCAGAT
GAGATTAGTTTAAATCCAATACAAGATGCTAAGCCAATTGACGATATAGTAGATATCATG
ACATACTTAAAAAACGGGAAAGTACTGAGAGTTAAACAAGACAACCAAGGAGATATCCTT
GTTAGAATGAGTCCAGGGAAACACAAATTTACTGAAGTATCTAGAGACTTAGATAAAGAA
TCATTCTACTATAAAAGGCATTGGGTTCTCTATAATGTATCTGTTAACTCTCTTATAACA
TTTGATGTTTATCTAGATGAAGAATATTCAGAAACAACTAAGGTTAAGTATCCTAAAGAT
ACTATTGTAGAATATACAAGAGAAGACCAAGAAAAAGATGTTGCTATGATTAAAGAAATA
CTTACAGATAATAATGGTAATTATTTCTATGCACTTACAGGGGAAACAATACTCTTTGAT
GAAAATAAATTAAATAAAGTTAAAGATTAGGGTTGACAGCTCCTATAGTTTATGATATAG
TATATGTATACTAAAAGTAAAGGAGCTAACAATTATGTTTATTTCATTAAATCAAGAAGA
GAAAGAATTATTAACTAAAGAGGAAAGTAAATACACACCATTAGAAACATCAAGAGAGTT
TAACACACCTAAAGAAGAATTCATTGTAACAAGCTATAATGAAGGTAAACCTTTAGATTA
CATTGCAAAAGAAGCTAAGGTAAGTATGGGATTAATTTACACAGTTCTAAACTACTATAA
AGTAGGTAAGCGTAATAAGAAATCACCTGTAGAAGAAAGAATTGCACATATCTTAAAAGA
TAAAAACTTAGTCAAAGAGATTATTAAGGATTACCAATATATGAATTTACAGGACATTTA
TAGTAAATATAATCTTCATAAGAATGGTTTATATTACATCTTAGATTTATACCATGTGGA
GAGAAAATCTGAACTTAAGGACAAAGCATTAGAAGAGGATAATATTGTCGTTGAGTAAGT
AAAGAGGTTATAATATGAGAAATAAAAAATCATTTCAAGAGCAGTTAAATGACATGCGTA
ATAAAGAGAAATGGGTATCTGAAGAGGAGTTCACTGAAGAAGTGGCTCCTCCTGAAGAAC
CTGAAGTAGAAGAAGAAAAACTATATACTTTAAATGAGTTAAAAGAGAGCTTACTAGATG
CTCAAGGATTAAAAGATGTTGTAGCTGATTTTCCTGCATCTAAAGATTTATATGAACCTA
ATAAGTTATATATCTGTACAATACCTAAAGGATATCAGTCTACCGAAGTACAACCAGGAC
AATATATTGGTATTAGTACTGGATTATTATCAGAGTCAGAAGACTTCAGCCATTTAAGAG
GTCAAATGCCTAGAAACTTATATGAAACTTCTCATGTTTTAAAACCTTTGATACGTATTA
ATAATACAAATATTGAATACCAACAACATGAGTTACTTGAAGACATTAAGGATGACAAAA
AGATATATGATGTAGAGTTAGAAGACTTAAGATTAGCAACAGGAGAAGAAGTTTCTCATT
TAGAAATTGTTGATAATAAGTTTTTTGAAAGTCGTATTAATGAAGTTCTTGACCGATACA
CTGAACTAACGGATTCCAATGATTTACTTAAGTACTATAGTAAATTACGAGAATTAGTAG
GTAGTGACAAAATGATTTATTGTTCACTCCTCGATAAATGTGTTAAAATTATAGATTAAT
AGTAGTCTCCTCTTATATTATAATTGTAAGAGGGGACATTTTTGTATAGAGGTGTTAATT
ATGTCAAGAAAAGCAAGTATATTCTATATACTAGTGGTTATTGTTTTGGCTTTCTCTATC
TCATCTTATTATATATCTTCTTTCATGTATCACGACAAAGCAAAAAATGAAGTCTCTACT
GAGTTATCGAACACAGGAAAGATTAAAGAAGAAAAGAACGTAGAATTTGTCGGTGACTAC
ACATTGAAAAAAGTGGAAGATAATAAAGCTTATTTTATGGAAACATTACCTACTTACCTA
CCAGGTAGAACAGGAGATAACAGCATAGATATGAGGTACTACAAAACAAGTAGATTTAAG
GAAGGGGTAAATTTCAAGCTTATTAGGGTATATACTGAAGATGGAGAAGATAATCCAATT
CATAAGTATAGGTTTGAAGCAGTACCAACCAAAAAGTAATAAGGAGGTGACTTAAATGAC
AACATTAATTGTCGTCATCTTTATTGCTATCATTTATTACTTATGGAACAGTGATTGAGT
CAAGTTAATTCTTGACTCTCTTTTTGTTTTATGGTATATTAATATATAGAAAGGAGAGAT
TAACTATGGAAATGGCAGATTTAGAAAGATTTGATGCATTTGTAAGACTAATTTCAGATG
ATGAGCTTTCGGAGGAAAGAATACTGGAGTTAAGCGTAGACTTACTAAACCCGATACTAG
AAGGAGGTACAGCTTACAAGGCTAAAAAACGTATTAAGAGTAAATTTGGTAAGTTAGAAG
CAAAAAATTTTAAACGAAACTATAAATTCTTACTTAAGTCGATAGCTCAAATAGACCAAA
GGAGATAGGACAATGACAGAAAGGGAAAAATTAATTAAAGATATTGAAGAGGCTAATAGA
GACATACAGTTACAGTTAAAAGAAGTAGATAATTATAAGGACAGCATACGTTCTAAAGGA
ACAAGAAATTATATTTCTACAAAGGTATTAGATTCTATTATGGTTGGTTTCATATGATGA
AGTAGATATTGTATCAAAACATAACTTAAGACAAATAACTTTTAGTGAGATTAATATACT
TCATCTTAAATATATGAGATATAATAAGGCAGTAGAACAACATACTAAATTATCTAAAGA
ACTTTTTAAAAAAGATAAAGAAACTGTTGACAAGAACAAATAAGTGTAGTATAGTATTAC
TAAAGGAGGAGAGATATTATGGTTATACCTAGTATTAAAGCACAAAACAAATTCAAGAAT
GAGTTAGAGTATTATAAACAAGGTCACATTAGTGAAAGTAAAATGTTAGAATTAGCTTTT
GATTACATCCAAGAATTAGAACAAAATAACGAATACGTTACTAACTTGCTAGAAGAGGAG
AGATATGGTGAGTAAATTTATCGGAGTGTACTTATTTAATTTACTAATAGCTATTATTTT
AACTTTAACCTTAATAGGTACTATTACTGACTCAATTGAGAGTACTTTAGCCCAAATAAT
CGTAGGGATGTTCATAATCATTACTATATATGGAATCCTATCAGCGTTAATACCTATTCT
AGTTCATAAAGCTGTATCACCGGGATGGAGCTATACTGAATGGAATGAATCCTATTACAT
CAGATTACCTGGAGAAGAGAACTACAAGTACTATAGTAAATGGTATTTAGATTTATTAGG
AGTTAAAGAATTTTACTATAAGAGAGACAATGGAGAAGAAGTAAAAGAAAAAAATATATC
ATGGGCTTTTCAAGCTGAAGTAAAAAGACCTGAAGATGTTAACCACTGGAAAAACCAATT
GCTTACTAATAGACCTTTAACAATTTTAGAATATAAAAAATTAAAGAAATTAGATAAGGA
AAGTGAAATTAGGAAACAAGAAGATTTAGAAGAATATAAACAATACAATAGTAATTAAAG
AGGTGGAAAGCAATGATAAGCTCATTTGATAGTATACTACTTGTCATATACATTATTATA
GCTTTTGCAGTAGCTATGGCAATTATCTACTTAGTATTTAAAGGTATGACTATTCTACTA
GATAAGCTAATGATGTTATTATTAAGTAAAACTACATTAGATGTAGAAGCTTGCTCTATG
ATAATGGCAGTCATCAGTACAATTGTGTTTGGAATTATTGTACTTTTAATATGGCTAGCA
GTAAATAATATTTTACTATAAGGAGATTTACTATGGATTTTAATGACTTTATAAACAGTG
AATCGGATAGGGTAGGTAAGCCTAAACAAAAGAAGAAGGTAGAGAATAAGCTACCTTCTT
CTACTCCTATTGAAGATAAGGAAAAGAAATTAAAAGAGATAAGAAAGAAATCATTATATA
TTGATTTAAGGAGAAAAAGAAATGACTAAAGAAACAAATGTACTTTACAAAGATAAGTAT
AGAGATTATACTATAGTTGTAAGATTAGCAGGGAATATTATTGTTACTGAAGTAGATAAG
AAACATAAAACAGCATTTACACCTATTATATTTGACAATGGTGTAGAAGGCGTAGAGCTT
GTAATGCGTATAGGTTCTGTAGAGCTTAACATGACAGATTTACGTGAGTTCACAAAAGAA
GTATCTACGGCTCAGAAAGCTTTAGAATATTTTAATAAAAAACTTTACATTAAAGGCTTG
ACAGATGAAGCATTTTAATATATACTAAAAGTATAAATAAAATAAAGAAAAGAGGAATGA
TTATTATGTTATTAGGAATTTTATGGTTTATATGGGGATTTGTATCATACTTTGTATTGA
TGTTTGGAATTGAGTTTTGGAAAGATAGATGGATGCCAGGTGTTATCGGAGCAGGAGCCT
TACTACTATTCTTATTTTGGATTATGAAATCTATCCATAATGCTATGACAGTAGTATACT
TGTATTAGGAGGTTGTATAGATGGATATACTAATTATTCATTATAAAGAAACAAATAAAC
GGGTTTTAAAAGAAACAATACAAACAATACAAAATCATTTAAATGATGAACATGGTTTGG
TTAAGATGACAGCAACAAAACTTAGCAGAGAGAATATAGAGAAAAGATTTAATAACTATA
ATATAGTCATTGCAGAAGATGACCCTGATAATTCTTATCATTACGGTGAAGCTGTAGAAG
ACGCAGATTTTATTATAGACATACCAATTTCATATTTAGATATACATGCAGGAATAGAAT
GGGATGTTGATAATCCTGTAGATATGCTAGATAGGAATCCTGATTTTATAGAAGCTGTAA
ATAAACTAAATGAAGACTTAATGTTATAAGGAGGAAATAGAATGCTAAATGAAAAACTAA
AAAACCTGGAAGATACAAAAGTATACATGATTAATAGTATTGCAAGTTTACTAAGCGCAA
GTACAGGAAAATCAAGTAAAGTATTTTTTGATGAAGGGACTATTAAAATTGTAAGTGGTG
AAACAAAAGCAGTAGAAGTCATTGATAACTTAGTTCACCCTCACTCAGGACGTTTACCTA
TTAAAACAACAGAACGTATTGCGCTAGGTAGATTAACAGATTCTTTACAGTTTGTTATTT
CAGAAATAGAAGTAGTTAAAGACCAAATTATAGATGAAGAAAATGAAGCTTACATTGATT
TTGTGATGGAAGACTGGAACTGGGATTAATGCCTATGGACTTATTAACTATTGCTTCTGT
TGCTTTTATAGCTGTAGTCATTATTGATTTGATTAATGATGATATGAGCTATATGCTTAC
TGGTACTGCAATCTTAATAAATATTTGGGCAGGATTTTATGGATGGTTTTTCTTACTGCA
AGCAGGAATGTTACTTTTCTTACTATTAGCTAGGAAAGTTAAAGATGATAAGGAGTCAAT
ACTATATTCCAGTGCTTCATTAATATGTGCACTAGGAATGATAATAAATCTTCTTTCATT
TTCTTAAAAATAAGTATTGACACCTTTGTACTTTTGTATTATACTTAGTATATAACAAGT
ACAGGAGATGATTACTATGAGTAAAGAAACAATTAGAAGACAATTTTCAAATGCAATTGA
GATTATGGCAACAACTAAAGAATGGTGGAACTTCCCTAAAAGTTTTGATACGAATAAAGA
ATTTAAAATTAAAACTTTTAAAAATGATACACTTGTATTTGAAGTCAGAGAAGGCAGTAG
AAATTTAGGAAGCTTTGTAGTTTTTACAAACATTGATTTTGATTATGATAAACTAGAAGG
AACTTCAACACAATATATGATTAATTACTTTGCTAAGAAATTAACTAAAGATATGTTTAA
CTATCATAAATTACAATTATAGTAGGAGGTGGAAAGATGAGAGAAGAGTTAAAACCTTTT
AATAGGAAACAAGTTAATGTTAAGGGTTACTTAGATGATGTTAAGTATTCAAAGCGTAGA
AGACATAAAGGTAATCAACATGGGTGTGTTAAAATCACAGTTACTGATGTAAAGATTAAT
GGTATACCTATTGACCACGTTAACATTGAAGTTGGTATCTCTTTCTATGAAAAACTAAAG
GAGCTTCAAGGAAAGAGAATTCAATTTGTAGGTACTGTTTATAAGTATGTTAAACATGCT
AGGGGGCGCAAAGGTAGAATTAAAGGATTTTATAAAGAGGATTATAGCGTAACTTTAGAT
AAGAAGTTACAAAAGGAGGAAAAATAATGATTAAAAGAAGAAAACATTTAGACCACTCAT
TACAGCCTGAGAAAGGATGGAGAACAGTACCTTTTAATGGGTATTATGAAGCGCATCCTA
CGGGTTTAATTAGAAATAAAGTAACGAAAAAGTTAATTAAAGGTACACAGACAAGAAAGA
ACCATCCTAAGTGGACTGCTCATGAGATTGTATACCTAATTAACCCTAAGAAAACAAGTT
ATTCTAGGGGAGTAGTTATTGCACATACATTCCCTGAAATGATTAGTCAATCACGAGGAG
ACCTTAAGAACGGTCATGTGTGTTTTAAAGATGGTGACCGAAGTAATTGTCATGTAGACA
ATATGTTTATTGGTAAAGGTAATGTTAACAAAAATATCTATAAATTAAATGATTCTTATT
TAACTAGAAAAGATATTGAAGAGGATGTTAATAATTTAGTTAATGAAAGATTATTCTCTC
AATTAGAATTATTGATTAAGAAAAATGAACCGGAAAGAATTACACCTAGTAATCACTTTA
TTAAAAGAGATAATAATGTGTTCAGTATCACAGATTTATCTAAAAACTCACTAGTAGAGT
TTGAGTTAGAAATCAAGAATATTAAGTAAGGTGGTTATATAAATGAATGAGTGGTATGCT
TTATGTTATTATAACAAAATAGGTAAAAAGAAAATACCTAGACAAATTAAAGCTCACAGG
GATGTATCTGTATTAGAGGATTTAAAAGATAGATTAGAAGAACAAAATCCTAAAGAAGAA
TACAAGATTAAAACAACAAAAGAATTTGATAAGGAAAGATAATTAATGTTAACACCTCAA
CAAAAGGATTCATTAAAAGAGCAACAAAAAAAATTAAGTAAAAAGAAGAAATAAGTCTTG
ACAATTGAGTATACATAGGTTATACTTAAGTTAACAAATAAAGAGGAGGTATGACCTATG
TTATTCGTAATTTTTATATTGGCAGTACTGTTTGTACTTGGATTTATGAATGGATGGAAC
TCAGAAGACTAGATAAGGAGTGGTTGTAATGAAGTTAGAAGATAAAGTGTTAGAGAGAAT
TGATTCTCTTGGAAATAAAGCAGGTAACTTAAGTAATCAAGTAATGGAGTCATTAGTAAA
GTATCAAATTACGTACGGTATTATAGATATTGTTGTAAGTATTTTAGTTATTGCACTAAC
AATATTTTTAGGTAAGGTTTACCTTAAAGAATATAAGAAGGTTAAAATGGATTTAAAAGA
AAGCTTATTGTATGATGATTACGATGACTTAAGTGGTATCGGATGGTGTTACACAATTCT
ATTAATACTATTAACGTTATTCTCTCTTTACGCAATAGTTGCAGGTATCCCAACTGATAT
TATGAGATTAATTAATCCGGAAGTTTATGCAGTAAAAGATTTAATTGAGCAAGTTAAAGG
AGGAAATTAAAATGAAACAAAGAGACTTTGAATTTGAAGAGGATTTTGTATTAACTTATG
AGTGTGAGGATTGTAAGCATTTCGAAGACTGGGGTCATGATGAAGAGCCTGAAGAATGTA
GTGAATGTGGAAGTAGTGATTTAATCTCAATAATACAAGTCATGAAGATACTGAGTGTGA
TATGTGTCGAGGGTATATTGATATGTGGCAAGATGGATATAGATATATGGGAGATAATAA
AGAGTATATTGAAAAAGAGGAATCAGGTTTGATTTGTGAAGATTGTTATGAGAAATTAGA
TATTTAATAAGGAGGAAATTAATATGAATAAAGCAGTAGAACAAGCAAGTAATGCATTAG
GTCAAGGATTTTCAGCTATGGTATGGCATCAAGTATTAGTAGGGTTAGGGTTTATTTTAT
TAGGATTGGTATTATCTTTACTGGTTTGGGTATTAGTAAAAAAATTCCATGTACCTTTTA
ATCACCCGACAGCTTTTGTAGTGTACTCAATTATGTTAGTGAGTATTGTTGCTAGTTTTA
TTTGGGGCGGTTTACATGTAATTAACCCTGAGTATTATGCTATTTTAGAACTTAAAGGTT
TTATAAAGTAGGAGGAATTCTATGACTAAAGAAGAGTTAGAGCAAAAAGTAAAAGAACTT
GAAGCAGAGAATAAAGAGCTTAAAAAACAAATAGAACGTTTTGAAGACGAAGGAGGAAAA
ACAAAAGATGAACAGTAGAGAAAAGAAAATTTTAACACTAACAGTAAATAATTTTTTAAT
GTTAGCTTTAGATATTGTAGCACTTGTTAGGTACAAGAAAGGTAAAATTAAGCAAGAGAA
TTATAACACAGGTCAAATTTCAAGAACTATAGTTACAACAGCCAACTCATTAGGTATTCT
TTACCTAGAAGAGCAAGAACGTAAAGAAAAAAAATCTGTTAAAATAGGTACTCTTGAAAG
TGGTACTCTAAGAGGGTTTAAAAATAAATAAAAAAGTTTAAGAAACCTATTGACATTAGG
TTTCTTTTATTATATACTAAGAGTATAAGAAATAAGGAGGTTAATTTATGAAGCATTTTA
TTTTAATTTTAGGAATTGTAATACTAGTTATTGCATTAGGTATTGTTTTACCGGCATGGA
TTTTACAGTTAGTACTATCTGCATTCGGAGTTAAAGTAAGTATTTGGGTATGTATCGGAA
TATTTATTTTAATCAGTGCAATAGGAAGTATGTTTAGCAGAAATTAAAGGAGGAACTATA
AATGGCAAAATATGAATCAAATATTAATGGAGAGAATTATATTGCAACACCGTCACAAGC
TTTAAGAGAGGCACTAGCAAAATTAATAACTGAAGAAAAGAGCTTTGCGGAGTACCAAAC
TAAAGGTGAGGAGCAGTATGAATCACAGTTACAACTAAGACACTTTGATACAATGATATC
TCAGTATGAGGAAGCTATTAGAGTACTAGAAGATAAATATAGACCTCAGATTTTTATTCC
GAAAGATAATAAGGAGGAAAATTAATTATGAAAGCAGAATCAATAGCAAGATTTTTTAAT
GACAAAGTACTACAAATAGAGGGTTATAAAGTAAGATTCTTACAGGCTAGTTCATCGTAT
ATTTTAGATATAGATACTATAGATGAATCAGTATTGTTTTTAGAAGCTCAAGTATCTACA
CTTTCAGGTAAACATTTATTAGATACAGCTATTACAATTGAGAGACCTGAAACATTAAGT
GCTAAAGAGCTATATACAGAAATTAGTAATAAACTACAAGCTATTGTAGGAGACCAAACT
AAAACAACTATAGAACTATCAAGATATTTTAAGGAGGAAAAATAAGTGTCTAATAAAACC
ATTACAAATTATTTATTAAATTTAGAAGGAATAAAAGGAGAAACGTATAGTATTATTGCT
CATATCAATAAACAAACTGGTTGGGGTGATAAAGGGGATTATTTTGAAATAAGCATAAGT
TATAAAGCTGATAAAGACCCTAGAACAACGAGATATATTACAACTGAAATTTTTGTTGAT
TATGGTAGTAATAATCCAAAAGAAATTTTATTACAATTAAGAGATAAGATTTTTTCTATT
GTAGAAGAACAGGTAGAGACTGACAATGATTTTATTGAATCTATTAAAGAAATTAATTCA
ACTAAAGAATTAGAAAAACTAAAGCCTTATATCAATAATGAATATTATTCAATGTTTAAA
TCTTCTATTGAAAAGGAAATACCTGTAGCTTTATCTTCTGAAGTACTCAATAGATGTACA
GGTAAAACAAGCACATTAGCTTATTTAGCACTAGAAAAGGATTTACCCTTAGTAGTATCA
AATGAACCTATGAGAAAAATGCTTAAAAATAAATTCCCTCATCTTAGAGTAGCTTCTGCT
GAAGATTATTCAAATTATGATATTAAAGGTGAAATTGTTCTAATAGATGAAGTAGATATT
GACCAGTTATATAGTGCTGATAAAGTATCTGTTGATGCACTTTTAGTGGGTATCATTAAA
AATTAAATAAATTTATAAATACCTGTTGACAGCCTGTTGACAGCAGGTATTTTTTATAGT
ATACTTTAGATATAAAGAAAAAGGAGGTAATATAATGATACCCGTAATAGTTATACTTAT
TGGACTCATATTATTTTTATCTAGCGGTTATAAGTTGGTATTGGGTAAGTATTATGATGA
TGTAGATTTAAAAATACTATTTACCATATTTGGTGTTGGGATTGCATTACTACTTGGAGG
ATTTATATTATAAAGCAGGAGCTATTTTATTTTAAGGAGAGGTAAATATGAATTATAGAG
ATTTTATTACAGATTGTATTAGCGGTGGTTACAACGTACACATCAGTGTTACAGAAAAAC
GAGTACACATTATTTCTGAGATGACATCAGCATCTTACCCTAAAAAGGAAATTAACTTAG
ATGAACTACAAGCTTATGTGTACTATATGAATAATTTTGGAAGTCAAATTACAACGGAGG
GGTTATAAATGGAATTGGTTATTAATATTGTAGCAGTATTGGTTGGTATGTATGCTATTT
ATTTCTATGTTACAAAGTTTAGTACTGGCTTATCAGGTATTTTAATTGTTTTAGGGATGG
CTATTGGTCTTTACTTCTACTTAGACTATTTAAATGTCAGAGAAAATGTTATTCGATTAG
TTTCAGTAATGTTCGGAGCTTTCTTATTTAGTATTGAAATGATTTATAATAAAATTATGT
TCGAAATTAAAAAAAGCAATGTTCAGAAGACTGTTAGAGTGTATGATAAAGAGCAGTAAT
GATTTTACCATAAGAGTACCTAAATTACTTTAAGTGCTCTCTATGGTACCTTAAAGTAGC
TTAGAATTGAAATTAAGGAGATGAACAATTATGTATCCTGAAATAGATGTGGAAGAATTA
GCGTATAAGCTAAAAAGTACAAGAGAGTATTTAGAGAGCATTACAACAAAAGAAGTAGAA
ATTTATGAAATCTATCATCTTAAAACAGGTAAGTTAGTTTTTAAAGGTGAATACATTGAG
GTAAAAGAATTACTGAGGAAAATGTATAAAGAAAATTTAACACTTGTAGATGTAGATACA
ATGTTAAGCATTGGTAAAGGATTTATTGATGTAATTAAGAATATATCGGCAGAAAATGTA
TTCCAAATAACATATAAAAAGGAGCTATCAACAAAATGATTAAAATATTTTCAGAAGTAG
ATAAAGAATACAAACCTATTATTACTGAAAAGTTTCCTAATGGTGAGATTAATTTTAAAT
ATGATGATTTAAAGTATTTAGTAGAAGAGGACTTAAGATTTGATGTTTTCTTTAAATGGG
AAAATGACGCAGACTTAATGCATTTGTATATGTTTACTAAGTATTTAGAGCAACTAGGTA
TTAAAGATAAAGCTGAATTTTTAGAGATTGCATATCTACCTTATAGCAGAATGGATAGAG
TAGAAGAAGGACATAATAATATGTTCAGTCTTAAATACATTACAGAATTTATTAATAACC
TTAATTATAAATCGGTATGGGTAGCAGAACCTCATAGCCCTGTAACAGAAGAATTACTTA
CTAATTCTTTTGCTATTGATGTTACACTTAAATTATTAAATCAGTATATTGAAATGTCCG
AAGAGCCTGTAACAATAGTACTACCTGATAAAGGGGCATACGATAGATATCTATTTGATG
TAGAACGTATCTTAATGGAATCTAATATTGAATCATATTCAATTGTATATGGTGAGAAGA
AACGAGATTTTGAAACAGGTAAGATTAAAGGTATTAAAATAATTAAAGATAAAAATACTT
TATATGATAATTGTATTATACTAGATGACTTAACAAGTTACGGTGGGACATTTGTCGGTT
GTAAAAAAGCCCTTGACAAACTTAAGGTAAGTAGTGTATCATTAATATTGACTCATGCAG
AACGAGCTTTTGCAGAAGGAGCATTACTTAGCTCAGGATTTAAAGATATTATTGTAACAG
ACTCTATGTTCCCTAAAAATAATTGGGAAAAAGCTATTGCTAAACATAGAGCTAGAATCA
ACGGAACTGAATTACAAATAAAAGATATCGAAAGATATTTATAAAAGGAGAAAAATAAAT
TATGCTAAATCCAACTTTAATGTGTGACTTCTATAAACTAAGTCACAGAGAACAATACCC
TGAAGGTACAGAAATTGTATATAGTACACTAGTACCTAGAAGTAATAAATATTATGAACA
CAGTGATAATATTGTAGTATTTGGTATTCAATCACTTGTTAAAAAATATTTTATTGATAT
GTTTAATAAAGAGTTCTTTAACAGACCTAAAGAGGAAGTTATTAATGAATACAAACGTAC
AGTTAAATTTACACTAGGACAAGAAAATCCTGATGCTAAACACTTAGAACAATTACATGA
CTTAGGTTATTTACCTATTGATGTAAGAGCTTTAAAAGAAGGTACTGTTGTTCATCCTAA
CACACCTGTTATGACAATTGAAAATACTCACTCAGATTTCTTTTGGTTAACTAATTACCT
AGAAACTATTATTAGTACTCAAACATGGCAAGCAATGACTAGTGCTACACTAGCATATGA
TATGCGTAAAATGCTAGATAAATATGCAATGGAAACAGTAGGTAATATTGAAGCAGTAGA
TTTCCAGGGTCATGACTTTAGTATGCGTGGTATGAGTTCTTTAGAAACAGCTCAATTAAG
TTCAGCAGGTCATGCAATTAGTTTTAAAGGTAGTGATACAGTACCTGTAGTGGATTTCTT
AGAATCATATTACAATGCAGACGTAGAGAAGGAAATGGTTGTTGCTTCTATCCCTGCTAC
TGAGCACTCAGTAATGTGTGCAAATGGTAATTATGAAACCATGGATGAGTATGAAACATA
TAAACGTATGTTAACAGAAATATATCCAACAGGCATTTTCTCTATTGTGTCTGATACTTG
GGACTTTTGGGGTAATATGACTAAAACTTTACCTAGATTAAAGGATATTATTATGGAACG
TAATGGTAAAGTAGTAATCAGACCTGATAGTGGAGACCCTGTTAAAATTATTTGCGGAGA
CCCTGATGCAGACACTGAATATGAACGTAAAGGTGCAGTAGAAGTGCTTTGGGATACATT
TGGAGGTACTGAAACTGAAAAAGGGTACAAAGTATTAGATGAACATGTAGGATTAATTTA
TGGAGACTCTATTAACTATGAACGTGCTCAACAAATTTGTGAAGGATTAAAAGAAAAAGG
TTTTGCAAGTATTAATGTTGTATTAGGTGTAGGTAGTTTCTCTTACCAATTTAATACTCG
TGATACCCACGGGTTTGCAATCAAAGCAACGTATGCTAAGATTAAAAATGAAGAAAAACT
TATCTATAAAAATCCTAAAACAGATAGTGGTAAACGTTCACATAAAGGTCGAGTAGCTGT
ATATAAAGACGGTTCATGGGAAGATAACTTAACCTTACATCAATGGCTAAACAAACAAAA
TGTTAATCAATTAGAAAGAGTATTTGAAGATGGTAAACTTTATAGAGACCAGTCGTTAAG
TGAAATTAGAGAAATAATTAAAAATAATTAATAAATATTTAAACTCCCTATTGACAAAGG
GAGTTTTTTATTATATAGTAGGGCTATAGTAAATAAAGGAGTGAAAGAAATGATTTATAA
AATATCAAAACATAATTACTATAGTAGATTTGAGCATTCCACTTATCCTCCTGATGAGGG
GTTTGCGTATGTAGATTATGTAGATGTGATTCTTATTGGTGTAGATAATCCTAGGAAAAG
AAAGATTATTACCTTAAAAGTAAATGAGTTCAACCCGGATGACTACAGAGTAGGTCATAA
GTACAATATTATAAAAATACTATGGTTTGAAAAATGGGAATGGTTAAAGCCATAAGTAAA
AGGAGAGAAATAAAATGATTATAGATAAATTAAATGGAGTTAAATTAGAAATAGGTGGGC
ATGTCGTATCATTTAGTGTAAGAAAGTTTAATACAATTAATGGTGAGAGACAATTAATAG
ACTACCATCATATTAAAAGAAATAGACAACAGTACTTTAGAACTACTGAAGAATTTTATA
ATGAATATAAAGAAATTAAGCCTGACAAAAATGAAATAGATGAAATGTTTGAATCTCTAG
GTTATGTAGATACTGAGTTAGATGATGTAGTAAGAAACCAGGAAAAGGTTACTGAAATAT
TAGGAGTTAGTGAACAATATTTAAATCAGTTATCTTATAAAGCTATAGAGGAGTATGTAG
ATAAAGTAGTTACACTTGAAATTAAAGAGTTGAAAGGAGAGAAATAGCATGAATAATAAC
TGGGAAAAAGAAGGAGTTAACTATTGGGAAAAAGAAGGAGTTAACTATTGGGAAAACGAA
GACTGTCCTAGGGAATACTTAGAGAAAGCATTCATTGACCTGGTAGAATATGTTGAAGGA
GTTACAGTACCACCTAAAGATGTTAAGCAGTTAAGAGAAGATAAACTTAGAGAAGATATT
GGGTTTTATGAGTACGTAGCTGATAAATAAATTAGTATCTACCTATTGACTTAGGTAGGT
ATCTATTATATAATAGTATACAAGGAGATGAAAATATGAAAAAGTTAATAGTATTACTTA
CAATTACTATTTCTCTATTACTAGGGGGTTGCTCTCCTGATAACCATGAAGGTAAAGTAG
TAGGAGTAGGTGAATACAGAGAACCAACTACTTATATAAAATCAGGTAGCGTTACTGTAC
CAGTCATTGGTGAAATGAAATACTATGTAGATTTAGAGACAGATAAAGGAGAAGACCGTG
TATATCTTAATAAAGAGGTCTATCATAAGTTTGATAAAGGTGATGATTTCTCTAATGTAG
GTGAGAAAGTGTATAAGAATGATGAATTAATATATAAAGGAGACTAACTATGTATTTAAA
TGATTATGTAGGTAAATTTATAAAGGAAGATAACTATTATGGATATCAATCTACAGACTT
AGTATCTAATTATGTTCAACGATTAACTCTAGGTAGGTACAAAACTAAGTTAAATGCTAA
TAAAATGAAATACGAAAGATTACCTAGTTCTTGGAAAATAATTAAAGCCAAAGATTTGTT
AAGAACAGATGATTATAGAGAAGGAGATATATTTGTATCAGAAAGAATCTCCGTATTCGG
TTTTAATGGTATTATTGTATATAACCATGATTTTAACAATGTAACTGTTATTACTCAAAA
TAGAGATGGTAAAGCTACTAATCCTGTAGAGGAGCATTTATATCCAAAGAAAGATATTGA
TTATATTATTAGACCTATCGAGAGGGACTACAGGGAATACTTTAAAAAATCAGATTCAAA
AGAAAAAGTTACTCTTTCGAAGCAAGAATATAAAAAATTATTAGAGGCTTATAATAAAAT
GAAGGAAGTGTTTAAGTAATATGAATAGTACAAAATTAGTAGAGTACTTTACAAATAAAC
AAGGTAAATCTCTAATATTACCTGATGAAAATAAAGTTGAGTTATATAGAGTTGATGTAA
CACCTTATACTATGAGACTTAATTTCACTTACAATACAGAAGTTGTAGCTATAGATATTG
ATAAGTTACACTCAGATTCTATAGAAATGCATATACCACAAGGTCTTTATATAACAACTG
TTGTTAAAATTACTAGTACGCAGAGTATTAGTTCAGTTCTTCATAAGGTATTAGAGGAAT
GGGTAAGACAAGTACAAAATGATGGTATATTCGGATTCGTATGGGAGTAATTATAATGAT
AAGTATAGAACATGATTATACAATAAGAACTGTAGATAATAGAAAATATACTTATTATAG
TAAATACGAATCACTAGTTACTTTGTATGAAAATATTATGAGTAAAGATTGTATTGAAGT
AACTAAATATGGGAAAGATAAAAAAGTTATTATTGATACTAGACATATTGTATCTATTGA
ACGATGGTAAATAATAAGGAGGAGTAAACTATTATGATAAATGCAGGGCATGCTAAGTAC
CTATCAGAAATTTATGAAGATGATGTACATTATGAAACTATAGATAGTATTGTAGAAGAT
ATACTAGATAATATTAATGATGGTATTATTGAAGAAGCTATGAAAGGTAATACAAGTTAT
CAATATGTTCTTAGAGACTTAAGAGTAGATAATGAAGTAGAATATAGAGTTATAGAAGAA
CTTACTAACCAAGGATATAGTGTAAACCACATTAGTAATGATATAGAGTACCCTTCTATA
TCTACAAATAATTTAGCAGGGTTAGATTACTTAAATATTAAATGGTAAGGGAGGGAATTA
ATATGATAAATAAATATAAAAAGTTATGGGATGAAATAACTCAACAAATTGTTAATGTAG
AAATTATTAACTTTAAAAATGAAACAGTAACAATAGAATCTACAGATGATTCAGGATTAT
CAGAGATAAGAGGTTTTGAAGAAGTAGAGTTTATAGATTACTATGGATAAGATGTTTAAA
GTATATAATTTATAAGGAGGAAACATATGGACTTGTTTGCAAAAATAATTATTATGTCTA
TAGGAGTTGTTCCCTTGTTAACTATTATTGTTGCACAGCTAATTACAGATTACCATGATA
ATCATTAAGTATTATAGTAATAGGAAGGACAATATTTAGAGTGAGAGTATGTTGACTAAT
GAGGAAGATATAGAATGAGAACCTAACCAAGTAAAACTAAGTACCTTTGTTATGTACTAC
TATTACTACTACTATTACTACTACTATTACTACTACTATTACTACTACTATTACTACTAC
TATTACTACTA
